# Supplementary material for: NEXN regulates vascular smooth muscle cell phenotypic switching and neointimal hyperplasia
Source: JCI Insight. 2025 May 29;10(13):e190089. doi: 10.1172/jci.insight.190089 (PMC12288906; doi:10.1172/jci.insight.190089)
Supplement: Supplemental table 6 [file jciinsight-10-190089-s011.xlsx]

## Sheet: Sheet 1
endot	SIZE	ES	NES	NOM.pval	FDR.qval
gobp c21 steroid hormone metabolic process	29	0.661562	1.97702	0	0.153275
gobp specification of animal organ identity	30	-0.653831	-1.91782	0	0.479285
gobp negative regulation of chondrocyte differentiation	22	-0.69643	-1.90551	0	0.280747
gobp smooth muscle tissue development	22	-0.710636	-1.89501	0	0.225481
gobp postsynapse assembly	26	-0.679922	-1.89258	0	0.173189
gobp dna replication dependent chromatin organization	28	0.646768	1.89242	0	0.31959
gobp antimicrobial humoral immune response mediated by antimicrobial peptide	38	0.597101	1.87725	0	0.262393
gobp negative regulation of cartilage development	29	-0.626815	-1.82826	0	0.311521
gobp membrane depolarization during action potential	26	-0.645073	-1.82803	0	0.267846
gobp animal organ formation	54	-0.556918	-1.80984	0	0.304615
gobp regulation of chondrocyte differentiation	48	-0.559647	-1.78326	0	0.290001
gobp mesonephros development	84	-0.500092	-1.75096	0	0.322144
gobp regulation of cation channel activity	136	-0.452003	-1.70971	0	0.320473
gobp regulation of postsynaptic membrane neurotransmitter receptor levels	48	-0.528477	-1.69821	0	0.326236
gobp membrane repolarization during action potential	19	-0.652224	-1.69016	0	0.344425
gobp odontogenesis	100	-0.460103	-1.6596	0	0.353416
gobp regulation of cation transmembrane transport	274	-0.405479	-1.64024	0	0.331578
gobp regulation of sodium ion transport	73	-0.474084	-1.63333	0	0.335429
gobp kidney morphogenesis	80	-0.474211	-1.63023	0	0.328011
gobp regulation of ion transmembrane transport	358	-0.38755	-1.62729	0	0.326407
gobp regulation of transporter activity	227	-0.406338	-1.62337	0	0.327674
gobp homophilic cell adhesion via plasma membrane adhesion molecules	140	-0.42799	-1.61885	0	0.317154
gobp ear development	175	-0.41912	-1.61751	0	0.316379
gobp chondrocyte differentiation	102	-0.444896	-1.60915	0	0.32364
gobp neuron projection guidance	193	-0.390296	-1.54421	0	0.437943
gobp muscle tissue development	335	-0.366964	-1.53228	0	0.443954
gobp cell cell adhesion via plasma membrane adhesion molecules	227	-0.381891	-1.53119	0	0.43988
gobp cell morphogenesis involved in neuron differentiation	488	-0.357863	-1.5311	0	0.436065
gobp regulation of transmembrane transport	435	-0.358531	-1.53016	0	0.435522
gobp regulation of neuron projection development	395	-0.362772	-1.52468	0	0.432267
gobp synapse organization	362	-0.35999	-1.51469	0	0.41211
gobp positive regulation of cell projection organization	314	-0.357843	-1.48672	0	0.439455
gobp muscle contraction	265	-0.364281	-1.46858	0	0.447211
gobp axon development	414	-0.348061	-1.46643	0	0.444498
gobp cell surface receptor signaling pathway involved in cell cell signaling	483	-0.326614	-1.40412	0	0.470064
gobp morphogenesis of an epithelium	445	-0.326424	-1.39467	0	0.460833
gobp negative regulation of intracellular signal transduction	477	-0.319802	-1.37879	0	0.467186
gobp skeletal system development	451	-0.334376	-1.41816	0.0014556	0.450261
gobp regulation of trans synaptic signaling	358	-0.34834	-1.44562	0.00151057	0.438213
gobp muscle system process	342	-0.336037	-1.40361	0.00154799	0.466416
gobp urogenital system development	306	-0.351793	-1.46142	0.00155039	0.43909
gobp cell substrate adhesion	326	-0.360294	-1.48171	0.00156495	0.43476
gobp regionalization	268	-0.354013	-1.44078	0.00158479	0.443535
gobp muscle organ development	277	-0.349906	-1.43262	0.0015873	0.44447
gobp positive regulation of ion transport	212	-0.380783	-1.51196	0.00161031	0.415228
gobp positive regulation of cell substrate adhesion	105	-0.415261	-1.52035	0.00162075	0.422347
gobp regulation of actin filament organization	250	-0.360691	-1.45764	0.00162075	0.442003
gobp actomyosin structure organization	182	-0.384864	-1.51587	0.00166389	0.414586
gobp striated muscle cell development	56	-0.539256	-1.73822	0.00167224	0.334465
gobp protein localization to synapse	58	-0.512519	-1.67792	0.00168919	0.353932
gobp metencephalon development	92	-0.466255	-1.67177	0.0017094	0.336277
gobp negative regulation of small gtpase mediated signal transduction	53	-0.542554	-1.74767	0.00171233	0.315623
gobp kidney epithelium development	119	-0.447633	-1.64108	0.00171821	0.335419
gobp action potential	107	-0.440701	-1.59912	0.00173913	0.338019
gobp positive regulation of cardiocyte differentiation	15	-0.711288	-1.76781	0.00175439	0.30111
gobp macrophage migration	43	-0.530946	-1.62828	0.00176056	0.328337
gobp synaptic transmission glutamatergic	73	-0.510172	-1.70818	0.00176678	0.314445
gobp regulation of cartilage development	66	-0.484709	-1.63759	0.00179211	0.327167
gobp axis elongation	22	-0.678237	-1.83005	0.00179856	0.363184
gobp cellular extravasation	61	-0.494781	-1.63779	0.00181159	0.332859
gobp renal tubule development	79	-0.464496	-1.60801	0.00181159	0.322995
gobp dopamine transport	38	-0.588911	-1.80967	0.00181488	0.271155
gobp cardiac muscle cell action potential	57	-0.5362	-1.77824	0.00182149	0.285905
gobp phosphatidylserine metabolic process	24	-0.597871	-1.65242	0.00184502	0.339088
gobp antimicrobial humoral response	62	0.452049	1.55278	0.00230415	1
gobp oligosaccharide biosynthetic process	22	0.666859	1.82497	0.00235849	0.389748
gobp behavior	472	-0.308685	-1.32171	0.00294985	0.498011
gobp actin filament organization	412	-0.329619	-1.39392	0.0029985	0.458536
gobp regulation of actin filament based process	355	-0.333711	-1.39882	0.003003	0.461775
gobp regulation of membrane potential	317	-0.332228	-1.3669	0.00301205	0.472475
gobp external encapsulating structure organization	270	-0.341252	-1.39095	0.00315457	0.460258
gobp regulation of synapse structure or activity	184	-0.375035	-1.48563	0.00318979	0.437554
gobp cytokine mediated signaling pathway	376	0.29984	1.31603	0.00319489	1
gobp regulation of animal organ morphogenesis	108	-0.435618	-1.58135	0.00322061	0.383131
gobp regulation of axonogenesis	145	-0.395551	-1.49459	0.00326797	0.435229
gobp import into cell	177	-0.387709	-1.5159	0.00329489	0.417716
gobp smooth muscle contraction	88	-0.447351	-1.58746	0.00340715	0.367524
gobp extracellular matrix assembly	44	-0.546347	-1.72413	0.00342466	0.293805
gobp cardiac ventricle development	103	-0.432066	-1.57688	0.00342466	0.38481
gobp renal system process	88	-0.429378	-1.52887	0.00344234	0.432353
gobp macrophage chemotaxis	31	-0.575183	-1.68213	0.0035524	0.350094
gobp reproductive behavior	17	-0.691304	-1.75218	0.00363636	0.338286
gobp regulation of action potential	43	-0.52528	-1.65156	0.00363636	0.334752
gobp regulation of heart rate by cardiac conduction	25	-0.63645	-1.78478	0.00364299	0.31023
gobp membrane depolarization during cardiac muscle cell action potential	16	-0.717554	-1.78853	0.00367647	0.325211
gobp filopodium assembly	60	-0.488478	-1.63203	0.00367647	0.33421
gobp positive regulation of interleukin 2 production	27	0.610674	1.80155	0.00436681	0.425688
gobp regulation of bicellular tight junction assembly	19	0.656633	1.74166	0.00438597	0.678566
gobp cell cell signaling by wnt	401	-0.303844	-1.29112	0.00442478	0.505462
gobp regulation of metal ion transport	312	-0.351447	-1.44937	0.00445765	0.434594
gobp connective tissue development	233	-0.352399	-1.41445	0.00473186	0.45872
gobp actin filament bundle organization	157	-0.392932	-1.49892	0.00481541	0.431941
gobp skeletal system morphogenesis	193	-0.376395	-1.48661	0.00487805	0.436967
gobp developmental growth involved in morphogenesis	206	-0.361198	-1.43826	0.00487805	0.441659
gobp embryonic organ morphogenesis	235	-0.350968	-1.42149	0.00488599	0.45601
gobp synapse assembly	152	-0.385694	-1.47654	0.00492611	0.436811
gobp morphogenesis of embryonic epithelium	129	-0.395761	-1.48489	0.005	0.437533
gobp response to bmp	142	-0.394447	-1.47584	0.00511073	0.436504
gobp ventricular cardiac muscle cell action potential	23	-0.640966	-1.72547	0.00530035	0.302295
gobp sarcomere organization	34	-0.573115	-1.67178	0.00555556	0.345586
gobp lipid import into cell	17	-0.696718	-1.73197	0.00557621	0.322274
gobp cardiac muscle cell action potential involved in contraction	37	-0.565221	-1.72731	0.00557621	0.324668
gobp response to amphetamine	24	-0.621914	-1.73635	0.00559702	0.323695
gobp branch elongation of an epithelium	15	-0.685474	-1.71584	0.0056926	0.31174
gobp organ induction	19	-0.648379	-1.69928	0.00571429	0.333698
gobp regulation of supramolecular fiber organization	349	-0.32862	-1.37164	0.00588235	0.473131
gobp regulation of cellular component size	321	-0.330996	-1.3671	0.00588235	0.473286
gobp cell matrix adhesion	209	-0.35741	-1.42101	0.00631912	0.450182
gobp sodium ion transport	179	-0.384078	-1.49188	0.00648298	0.432635
gobp potassium ion transport	165	-0.368111	-1.42645	0.00665557	0.454593
gobp regulation of actin filament length	146	-0.38853	-1.47121	0.0066778	0.443711
gobp organ growth	148	-0.369556	-1.41783	0.00673401	0.449508
gobp positive regulation of neuron projection development	137	-0.375758	-1.4058	0.00673401	0.467878
gobp epithelial tube formation	120	-0.392808	-1.48051	0.00684931	0.436268
gobp cardiac muscle contraction	96	-0.401359	-1.45204	0.00688468	0.438396
gobp regulation of acute inflammatory response	36	0.517945	1.57823	0.00696056	1
gobp cardiac muscle cell contraction	54	-0.497355	-1.62138	0.00705467	0.313675
gobp nephron epithelium development	93	-0.41738	-1.50412	0.00713012	0.4232
gobp middle ear morphogenesis	19	-0.650124	-1.6751	0.00739372	0.353895
gobp transmembrane receptor protein serine threonine kinase signaling pathway	316	-0.338624	-1.3843	0.00744048	0.465848
gobp epithelial tube branching involved in lung morphogenesis	24	-0.591057	-1.64416	0.00750469	0.338372
gobp apoptotic process involved in development	33	-0.538323	-1.57358	0.00764818	0.387252
gobp negative regulation of peptidyl serine phosphorylation	28	-0.612013	-1.72658	0.00779727	0.31197
gobp actin polymerization or depolymerization	182	-0.36124	-1.39914	0.00805153	0.464065
gobp nephron development	126	-0.394178	-1.46755	0.00813008	0.445516
gobp tube formation	134	-0.382155	-1.44942	0.00823723	0.436495
gobp cardiac chamber development	140	-0.384325	-1.45529	0.00838926	0.440658
gobp lymphocyte migration	81	-0.433499	-1.51284	0.00844595	0.41532
gobp t cell migration	54	-0.485576	-1.57835	0.00875657	0.384526
gobp protein localization to cell junction	86	-0.441696	-1.54062	0.00877193	0.438159
gobp endocytosis	496	-0.304195	-1.30802	0.00888889	0.511902
gobp pattern specification process	362	-0.315609	-1.31623	0.00900901	0.501551
gobp placenta development	131	0.378918	1.485	0.00954654	1
gobp secondary palate development	22	-0.61672	-1.68698	0.00961539	0.343893
gobp acute inflammatory response	79	0.422795	1.53726	0.0097561	1
gobp regulation of transmembrane receptor protein serine threonine kinase signaling pathway	227	-0.347198	-1.38773	0.00983607	0.464084
gobp chemical synaptic transmission postsynaptic	86	-0.425014	-1.49212	0.00991735	0.434694
gobp metanephros development	74	-0.449209	-1.5394	0.0100334	0.438193
gobp actin mediated cell contraction	77	-0.45018	-1.55265	0.0103986	0.420558
gobp positive regulation of ion transmembrane transport	130	-0.396522	-1.48836	0.0104167	0.44238
gobp membrane biogenesis	59	-0.458484	-1.51768	0.0104895	0.421078
gobp regulation of anatomical structure size	421	-0.306716	-1.29676	0.01059	0.513727
gobp dopamine secretion	26	-0.587126	-1.6603	0.0108499	0.360039
gobp ectoderm development	19	-0.636844	-1.65558	0.0110294	0.335045
gobp regulation of muscle system process	178	-0.36277	-1.40402	0.0112179	0.468591
gobp anterior posterior pattern specification	159	-0.365501	-1.40134	0.0113452	0.468806
gobp vascular associated smooth muscle contraction	21	-0.626485	-1.65645	0.0114068	0.339681
gobp appendage morphogenesis	116	-0.407311	-1.4937	0.0114193	0.435021
gobp cartilage development	172	-0.357265	-1.38623	0.0114379	0.462645
gobp regulation of cell maturation	17	-0.655448	-1.66917	0.0115385	0.336052
gobp multicellular organismal signaling	119	-0.40354	-1.48175	0.0116861	0.437286
gobp ear morphogenesis	96	-0.403878	-1.45697	0.011745	0.441959
gobp regulation of cell development	435	-0.298148	-1.2679	0.0117994	0.527842
gobp muscle organ morphogenesis	62	-0.461853	-1.53639	0.0118846	0.440476
gobp import across plasma membrane	134	-0.383272	-1.43955	0.0121107	0.443519
gobp regulation of synaptic transmission glutamatergic	55	-0.484798	-1.56699	0.0123675	0.396033
gobp cell communication involved in cardiac conduction	43	-0.508212	-1.57543	0.0124113	0.384948
gobp nephron morphogenesis	65	-0.453491	-1.51697	0.0125	0.420456
gobp synaptonemal complex organization	22	-0.591177	-1.62412	0.012939	0.330708
gobp epithelial tube morphogenesis	283	-0.333951	-1.36602	0.0130293	0.471153
gobp female genitalia development	16	-0.637698	-1.62317	0.0131827	0.318215
gobp morphogenesis of an epithelial fold	16	-0.656426	-1.65796	0.0132325	0.351004
gobp mesodermal cell differentiation	25	-0.577154	-1.62324	0.0132576	0.322878
gobp negative regulation of canonical wnt signaling pathway	126	-0.39666	-1.47244	0.013267	0.442368
gobp sensory organ development	453	-0.301782	-1.29398	0.0133531	0.509364
gobp de novo protein folding	42	0.474915	1.5432	0.0135135	1
gobp cardiac conduction	73	-0.442082	-1.51038	0.0137931	0.411222
gobp cell junction assembly	367	-0.309922	-1.29127	0.0138037	0.506979
gobp organic hydroxy compound transport	215	-0.349172	-1.3832	0.0139104	0.467946
gobp cerebellar cortex morphogenesis	31	-0.533898	-1.55795	0.013986	0.415136
gobp sensory organ morphogenesis	218	-0.336549	-1.33446	0.0144695	0.492891
gobp heart field specification	15	-0.661506	-1.6502	0.0145191	0.331825
gobp tertiary alcohol metabolic process	19	0.619381	1.66519	0.0146444	1
gobp genitalia development	36	-0.5493	-1.64881	0.014652	0.329872
gobp regulation of macrophage migration	33	-0.514064	-1.54494	0.0147601	0.439778
gobp microtubule nucleation	35	0.506439	1.55571	0.014862	1
gobp regulation of bmp signaling pathway	84	-0.41476	-1.46826	0.0154639	0.445717
gobp regulation of cardiac muscle cell differentiation	18	-0.660695	-1.6722	0.0154739	0.354066
gobp cellular component assembly involved in morphogenesis	93	-0.404116	-1.44328	0.0154905	0.441566
gobp mesonephric tubule morphogenesis	55	-0.473734	-1.53204	0.0157343	0.440633
gobp postsynaptic specialization organization	30	-0.553702	-1.60397	0.0157618	0.326416
gobp metanephros morphogenesis	28	-0.557525	-1.57895	0.0164835	0.387039
gobp positive regulation of animal organ morphogenesis	28	-0.562211	-1.61512	0.0167286	0.31476
gobp rab protein signal transduction	20	-0.603446	-1.6164	0.016791	0.315179
gobp postsynaptic specialization assembly	18	-0.620583	-1.61408	0.016791	0.313166
gobp cardiac muscle tissue development	189	-0.346849	-1.36345	0.0168067	0.470839
gobp vesicle mediated transport in synapse	175	-0.350103	-1.36733	0.0168919	0.473967
gobp response to amine	36	-0.500556	-1.52162	0.0171103	0.4252
gobp regulation of postsynaptic membrane potential	97	-0.402874	-1.45534	0.0172414	0.442702
gobp positive regulation of acute inflammatory response	21	0.60892	1.66119	0.0173536	1
gobp regulation of cell substrate adhesion	191	-0.358874	-1.40435	0.0176	0.471072
gobp regulation of adaptive immune response	148	0.351633	1.38571	0.0177215	1
gobp regulation of animal organ formation	22	-0.620219	-1.65646	0.0177515	0.347768
gobp regulation of muscle contraction	120	-0.393069	-1.44292	0.0183946	0.440691
gobp detection of chemical stimulus involved in sensory perception of taste	22	-0.5642	-1.53498	0.0187617	0.441444
gobp regulation of ampa receptor activity	18	-0.62879	-1.63174	0.0188679	0.329427
gobp regulation of developmental growth	283	-0.32697	-1.31938	0.0189573	0.499489
gobp cell differentiation in hindbrain	18	-0.638854	-1.64284	0.0191939	0.336324
gobp muscle cell development	153	-0.356362	-1.36766	0.0192926	0.474221
gobp appendage development	145	-0.367008	-1.39895	0.0193237	0.463051
gobp heart formation	27	-0.569692	-1.62211	0.0193662	0.316268
gobp auditory receptor cell development	19	0.575202	1.58528	0.0199557	1
gobp gland morphogenesis	105	-0.390685	-1.43134	0.0201005	0.44079
gobp response to cocaine	38	-0.499495	-1.54191	0.0201097	0.437543
gobp organic acid transport	250	-0.31882	-1.30364	0.0204082	0.510533
gobp chaperone cofactor dependent protein refolding	33	0.51258	1.57236	0.0204545	1
gobp actin filament depolymerization	55	-0.467654	-1.52472	0.0205832	0.435936
gobp hindbrain development	128	-0.371986	-1.38911	0.0208333	0.461141
gobp ovulation cycle process	41	-0.476531	-1.52328	0.0210158	0.426375
gobp positive regulation of adaptive immune response	93	0.378141	1.4036	0.021028	1
gobp positive regulation of amine transport	32	-0.519277	-1.52573	0.0210526	0.43961
gobp positive regulation of transporter activity	95	-0.392325	-1.39291	0.0210526	0.45865
gobp negative regulation of supramolecular fiber organization	154	-0.360572	-1.38106	0.0211726	0.468869
gobp amine transport	68	-0.443501	-1.49623	0.0213144	0.435336
gobp regulation of peptidase activity	362	-0.300943	-1.25959	0.0216049	0.528699
gobp negative regulation of cytoskeleton organization	153	-0.36136	-1.38052	0.0216306	0.466179
gobp excitatory synapse assembly	22	-0.574867	-1.5236	0.0216607	0.42887
gobp paraxial mesoderm development	15	-0.646322	-1.59296	0.0216963	0.353743
gobp carboxylic acid transport	213	-0.335341	-1.33468	0.0223285	0.493395
gobp negative regulation of cell substrate adhesion	60	-0.44583	-1.493	0.0223752	0.434459
gobp regulation of cytoskeleton organization	490	-0.295995	-1.26572	0.0224551	0.52552
gobp second messenger mediated signaling	232	-0.330881	-1.33	0.0224719	0.497524
gobp regulation of blood circulation	187	-0.342953	-1.33974	0.0226171	0.493444
gobp endosome to plasma membrane protein transport	15	-0.619816	-1.52896	0.0229885	0.43602
gobp monocarboxylic acid biosynthetic process	172	-0.341537	-1.33469	0.0230643	0.494579
gobp positive regulation of keratinocyte differentiation	16	0.629814	1.60502	0.0233546	1
gobp response to ethanol	101	-0.385085	-1.38154	0.0238501	0.468686
gobp synaptic vesicle recycling	68	-0.428913	-1.45976	0.0240137	0.437514
gobp canonical wnt signaling pathway	269	-0.319081	-1.29723	0.0241546	0.514262
gobp regulation of response to cytokine stimulus	157	0.334272	1.34129	0.0242588	1
gobp regulation of nmda receptor activity	19	-0.590344	-1.56182	0.0244361	0.405471
gobp regulation of protein depolymerization	82	-0.413459	-1.46145	0.0246046	0.441338
gobp catecholamine uptake	15	-0.628437	-1.53784	0.0250896	0.439777
gobp regulation of smooth muscle contraction	49	-0.449958	-1.43859	0.0251256	0.442595
gobp metanephric nephron development	33	-0.511573	-1.51871	0.0251347	0.421297
gobp presynaptic endocytosis	58	-0.44734	-1.43914	0.0252708	0.442682
gobp bone morphogenesis	87	-0.411491	-1.45026	0.0254237	0.435632
gobp regulation of striated muscle cell differentiation	76	-0.405594	-1.40683	0.0254669	0.466244
gobp integrin mediated signaling pathway	105	-0.387867	-1.39963	0.0254669	0.464129
gobp positive regulation of transmembrane transport	171	-0.344807	-1.33559	0.0256849	0.497882
gobp regulation of postsynapse organization	75	-0.424073	-1.45484	0.025729	0.439966
gobp cardiac septum development	97	-0.394647	-1.40173	0.0259067	0.469227
gobp organ or tissue specific immune response	20	0.594094	1.60692	0.0259179	1
gobp regulation of cellular extravasation	33	-0.49901	-1.49967	0.0259965	0.432329
gobp sodium ion transmembrane transport	125	-0.36857	-1.37986	0.0262295	0.4652
gobp regulation of macrophage chemotaxis	24	-0.562867	-1.54217	0.0263158	0.441213
gobp embryonic appendage morphogenesis	97	-0.384411	-1.3732	0.026362	0.472427
gobp organic acid transmembrane transport	128	-0.36779	-1.38061	0.0264901	0.467356
gobp neutrophil chemotaxis	70	0.406291	1.47147	0.0265487	1
gobp regulation of system process	427	-0.297512	-1.25203	0.0266272	0.537479
gobp positive regulation of sodium ion transport	26	-0.542705	-1.525	0.0268336	0.438799
gobp regulation of sodium ion transmembrane transport	52	-0.46777	-1.52035	0.0269784	0.418923
gobp presynapse organization	44	-0.475748	-1.47911	0.0269784	0.438684
gobp response to estrogen	56	-0.454252	-1.46176	0.0269784	0.44275
gobp regulation of cellular response to growth factor stimulus	265	-0.323723	-1.32216	0.027027	0.497757
gobp actin filament polymerization	154	-0.347708	-1.33043	0.0272873	0.497333
gobp regulation of kidney development	28	-0.540232	-1.51021	0.0275735	0.408806
gobp exocytic process	70	-0.41703	-1.41413	0.0279232	0.454415
gobp organic acid biosynthetic process	258	-0.309546	-1.26776	0.0279938	0.527428
gobp decidualization	21	0.578069	1.58901	0.0281996	1
gobp striated muscle cell differentiation	235	-0.325147	-1.3034	0.0289634	0.509201
gobp leukocyte tethering or rolling	25	-0.55644	-1.55364	0.0294118	0.420914
gobp regulation of potassium ion transport	76	-0.40695	-1.41035	0.0294118	0.458375
gobp cellular response to estradiol stimulus	34	-0.498599	-1.5084	0.0295749	0.411878
gobp regulation of cardiac muscle cell action potential	22	-0.572002	-1.55766	0.0298507	0.411493
gobp establishment or maintenance of monopolar cell polarity	26	-0.539233	-1.52444	0.029877	0.429501
gobp negative regulation of protein kinase b signaling	45	-0.465509	-1.47029	0.0302491	0.444246
gobp cellular response to virus	71	0.396535	1.39757	0.0305011	1
gobp regulation of long term neuronal synaptic plasticity	21	-0.580756	-1.56186	0.0306513	0.40992
gobp receptor localization to synapse	50	-0.460811	-1.47335	0.0306859	0.441843
gobp protein refolding	21	0.558181	1.5265	0.0307018	1
gobp somite development	69	-0.416885	-1.41319	0.0307692	0.455804
gobp embryonic skeletal system development	107	-0.386668	-1.39681	0.0307692	0.461695
gobp locomotory behavior	156	-0.357171	-1.36487	0.0309446	0.470547
gobp striated muscle contraction	129	-0.369674	-1.37995	0.0311419	0.466371
gobp neurotransmitter receptor transport to plasma membrane	16	-0.641766	-1.60725	0.0313076	0.321001
gobp dendrite morphogenesis	129	-0.36324	-1.35321	0.0313531	0.484715
gobp segmentation	79	-0.399883	-1.39722	0.0314136	0.463521
gobp receptor mediated endocytosis	216	-0.325103	-1.28552	0.0317965	0.50745
gobp negative regulation of calcium mediated signaling	18	-0.606293	-1.5697	0.0322004	0.391238
gobp adult behavior	111	-0.391228	-1.42149	0.0323129	0.454153
gobp epithelial cell morphogenesis	25	-0.543228	-1.49571	0.0324324	0.434212
gobp t cell chemotaxis	19	-0.581801	-1.5116	0.0324427	0.413393
gobp regulation of small gtpase mediated signal transduction	279	-0.306332	-1.25296	0.0325581	0.537253
gobp muscle cell proliferation	193	-0.339918	-1.34296	0.0326461	0.490603
gobp artery morphogenesis	67	-0.424816	-1.45572	0.0332717	0.443779
gobp sensory perception of bitter taste	21	-0.584639	-1.57002	0.0333333	0.394776
gobp positive regulation of fibroblast migration	15	-0.61798	-1.53472	0.0335821	0.438316
gobp negative regulation of peptidase activity	183	-0.335252	-1.31096	0.0336538	0.509165
gobp negative regulation of leukocyte migration	43	-0.467037	-1.44878	0.0338078	0.432369
gobp chloride transport	71	-0.40866	-1.39974	0.0340715	0.465465
gobp regulation of nervous system development	377	-0.290049	-1.22585	0.0344311	0.575658
gobp cellular response to molecule of bacterial origin	173	0.319459	1.28022	0.0347395	1
gobp establishment of epithelial cell apical basal polarity	18	-0.5838	-1.51482	0.0348432	0.414823
gobp actin filament based movement	104	-0.386014	-1.40059	0.0348432	0.466218
gobp calcium ion import	62	-0.422116	-1.39711	0.0349418	0.462299
gobp regulation of establishment of planar polarity	53	-0.446944	-1.4453	0.0349908	0.437157
gobp mononuclear cell migration	141	-0.351645	-1.32316	0.035	0.499351
gobp adult locomotory behavior	67	-0.414955	-1.42072	0.0351494	0.447479
gobp regulation of synapse assembly	87	-0.394111	-1.3959	0.0352941	0.459826
gobp negative regulation of actin filament depolymerization	42	-0.476582	-1.48724	0.035524	0.443488
gobp tyrosine phosphorylation of stat protein	61	0.418195	1.47137	0.0355556	1
gobp secretory granule organization	31	0.497066	1.48186	0.0359551	1
gobp regulation of cell aging	48	-0.442713	-1.38706	0.0362976	0.464641
gobp skeletal muscle organ development	138	-0.351024	-1.30353	0.0363036	0.509782
gobp response to molecule of bacterial origin	277	0.286999	1.22441	0.0364146	1
gobp negative regulation of protein containing complex assembly	132	-0.347651	-1.30446	0.0364238	0.510165
gobp ventricular septum development	67	-0.410686	-1.39796	0.0365854	0.46278
gobp regulation of lipase activity	69	-0.409397	-1.37632	0.0367133	0.470719
gobp monoamine transport	59	-0.431983	-1.42237	0.0368324	0.456821
gobp glycoside metabolic process	18	0.562114	1.48307	0.0368664	1
gobp regulation of cardiac muscle contraction	53	-0.444983	-1.454	0.037415	0.44061
gobp cardiac chamber morphogenesis	101	-0.367543	-1.32968	0.0374787	0.49614
gobp muscle cell differentiation	328	-0.303511	-1.25738	0.0375587	0.532241
gobp negative regulation of megakaryocyte differentiation	16	0.578682	1.49549	0.0378151	1
gobp negative regulation of platelet activation	18	0.576839	1.52072	0.0382023	1
gobp positive regulation of cell development	265	-0.315998	-1.2752	0.0383387	0.519578
gobp cardiac muscle cell differentiation	99	-0.365787	-1.33474	0.0384615	0.496892
gobp positive regulation of developmental growth	143	-0.349922	-1.31351	0.0387858	0.504578
gobp cell proliferation involved in heart morphogenesis	19	-0.573119	-1.5	0.038817	0.434223
gobp response to alcohol	197	-0.323284	-1.27836	0.0392799	0.514539
gobp positive regulation of blood pressure	24	-0.535212	-1.48377	0.0393996	0.438849
gobp regulation of mesenchymal cell proliferation	27	-0.522245	-1.48345	0.0394973	0.437098
gobp axon ensheathment in central nervous system	20	-0.559478	-1.49768	0.039548	0.433216
gobp response to transforming growth factor beta	233	-0.31706	-1.28094	0.039557	0.508319
gobp cellular senescence	80	-0.394134	-1.35781	0.0398551	0.483611
gobp c21 steroid hormone biosynthetic process	17	0.575181	1.49271	0.0400844	1
gobp artery development	93	-0.384813	-1.3701	0.0403361	0.473566
gobp regulation of vasoconstriction	43	-0.461273	-1.43276	0.0407407	0.446001
gobp apoptotic cell clearance	43	-0.460308	-1.43626	0.0413081	0.444334
gobp autophagy of nucleus	16	0.581325	1.51888	0.0414079	1
gobp positive regulation of myelination	16	-0.611899	-1.51606	0.0414201	0.420419
gobp negative regulation of rho protein signal transduction	21	-0.583371	-1.54497	0.0416667	0.444344
gobp regulation of morphogenesis of an epithelium	56	-0.435395	-1.42447	0.0418182	0.455483
gobp hindlimb morphogenesis	24	-0.544409	-1.46263	0.0418251	0.447261
gobp negative regulation of mononuclear cell migration	20	-0.573148	-1.52057	0.0418944	0.425146
gobp regulation of filopodium assembly	45	-0.450855	-1.41289	0.0419708	0.454996
gobp negative regulation of wnt signaling pathway	154	-0.339745	-1.30219	0.0421394	0.50992
gobp protein depolymerization	108	-0.36722	-1.3255	0.0421585	0.497496
gobp phagocytosis recognition	25	-0.531407	-1.45242	0.0422265	0.439345
gobp morphogenesis of a polarized epithelium	90	-0.389759	-1.38164	0.0422297	0.469894
gobp calcium mediated signaling	155	-0.343402	-1.31668	0.0424028	0.501182
gobp regulation of cardiocyte differentiation	28	-0.522145	-1.48707	0.0425139	0.441113
gobp cell cell signaling involved in cardiac conduction	22	-0.543158	-1.45149	0.0425926	0.438106
gobp postsynapse organization	147	-0.344476	-1.30626	0.042735	0.508747
gobp gland development	364	-0.287076	-1.20135	0.0427729	0.610499
gobp positive regulation of striated muscle cell differentiation	37	-0.472688	-1.44883	0.0427807	0.434286
gobp neutrophil migration	88	0.372902	1.3575	0.0429864	1
gobp cardiac ventricle morphogenesis	53	-0.431443	-1.39537	0.043088	0.460155
gobp central nervous system neuron differentiation	133	-0.350805	-1.31493	0.0436242	0.503479
gobp modulation of excitatory postsynaptic potential	37	-0.475373	-1.43641	0.04363	0.445844
gobp somitogenesis	52	-0.440513	-1.42114	0.0437828	0.451603
gobp protein kinase a signaling	27	-0.515586	-1.45312	0.0437956	0.439294
gobp mrna export from nucleus	58	0.405476	1.38972	0.0438799	1
gobp neural tube formation	94	-0.372829	-1.34203	0.0440678	0.491148
gobp regulation of neurogenesis	314	-0.301895	-1.24329	0.0440945	0.54529
gobp positive regulation of glial cell proliferation	17	0.589051	1.50646	0.0441767	1
gobp positive regulation of axonogenesis	73	-0.399048	-1.37339	0.044405	0.473248
gobp positive regulation of multicellular organism growth	24	-0.555586	-1.52271	0.0447227	0.424862
gobp response to muscle stretch	22	-0.537718	-1.46374	0.0448029	0.445784
gobp excretion	44	-0.432928	-1.37155	0.0448833	0.471979
gobp respiratory system development	183	-0.332308	-1.2818	0.0450161	0.508538
gobp maternal placenta development	31	0.471765	1.4106	0.045045	1
gobp negative regulation of locomotion	314	-0.303719	-1.24621	0.0458015	0.541999
gobp basement membrane organization	31	-0.50068	-1.46195	0.0462963	0.446987
gobp mammary gland development	119	-0.367209	-1.34547	0.0463122	0.488783
gobp cardiocyte differentiation	129	-0.355091	-1.32027	0.0464	0.500328
gobp renal sodium excretion	17	-0.573045	-1.47851	0.0464684	0.435515
gobp cilium or flagellum dependent cell motility	101	-0.371849	-1.33641	0.047138	0.497752
gobp vesicle cytoskeletal trafficking	68	0.394609	1.40317	0.047191	1
gobp regulation of cell matrix adhesion	111	-0.358224	-1.30907	0.0476191	0.511798
gobp cytosolic calcium ion transport	146	-0.338226	-1.28244	0.0476191	0.508397
gobp intestinal epithelial cell differentiation	19	-0.535688	-1.43599	0.0478821	0.443343
gobp positive regulation of morphogenesis of an epithelium	33	-0.491693	-1.45987	0.0482759	0.439442
gobp negative regulation of t cell apoptotic process	19	0.567574	1.51096	0.0485651	1
gobp establishment or maintenance of bipolar cell polarity	49	-0.442205	-1.40873	0.0488656	0.46188
gobp response to acid chemical	115	-0.362872	-1.33381	0.0491525	0.493844
gobp regulation of protein binding	180	-0.3282	-1.26007	0.0492611	0.528122
gobp taxis	474	-0.28251	-1.211	0.0494012	0.599472
gobp copulation	18	0.539246	1.43738	0.0494382	1
gobp nerve development	63	-0.40751	-1.35945	0.0494506	0.480819
gobp regulation of neurotransmitter levels	178	-0.323206	-1.27142	0.0496689	0.522292
gobp bone development	198	-0.321388	-1.2676	0.0499195	0.526949
gobp sphingolipid biosynthetic process	98	-0.371095	-1.32396	0.05	0.499111
gobp positive regulation of protein serine threonine kinase activity	188	-0.326018	-1.27857	0.05	0.514802
gobp regulation of protein serine threonine kinase activity	339	-0.291138	-1.2197	0.0506135	0.584229
gobp regulation of voltage gated calcium channel activity	32	-0.491561	-1.45343	0.0508167	0.440346
gobp negative regulation of histone methylation	22	0.535619	1.46732	0.050885	1
gobp dendritic spine development	87	-0.377249	-1.33683	0.0514096	0.500236
gobp sensory perception	437	-0.284541	-1.20438	0.0515933	0.60869
gobp carbohydrate transport	129	-0.348854	-1.29649	0.0516963	0.511502
gobp face development	44	-0.445752	-1.39656	0.0518135	0.46082
gobp cerebellar cortex development	46	-0.449398	-1.42134	0.0519031	0.452729
gobp negative regulation of potassium ion transmembrane transport	18	-0.564545	-1.46181	0.0520446	0.444974
gobp synaptic membrane adhesion	20	-0.557858	-1.51125	0.0521415	0.411448
gobp walking behavior	27	-0.499125	-1.4325	0.0522523	0.440973
gobp positive regulation of myoblast differentiation	17	-0.556894	-1.40019	0.0524412	0.465678
gobp renal absorption	17	-0.586638	-1.46634	0.0525362	0.442313
gobp release of sequestered calcium ion into cytosol by endoplasmic reticulum	25	-0.520502	-1.45994	0.0525362	0.441552
gobp negative regulation of actin filament polymerization	61	-0.408794	-1.36867	0.0525394	0.473854
gobp epidermis morphogenesis	24	-0.53239	-1.4673	0.0526316	0.443911
gobp cellular response to prostaglandin e stimulus	15	-0.5944	-1.45126	0.0526316	0.436645
gobp epithelial cell apoptotic process	92	-0.37391	-1.32725	0.0535714	0.495539
gobp anion transport	387	-0.283011	-1.19353	0.0539291	0.617165
gobp granulocyte differentiation	28	0.495682	1.4902	0.0548523	1
gobp membrane depolarization	66	-0.403303	-1.34456	0.0550775	0.488001
gobp gastrulation	161	-0.333441	-1.28922	0.0554649	0.506455
gobp positive regulation of cation channel activity	56	-0.414142	-1.35861	0.0555556	0.482258
gobp regulation of cd4 positive alpha beta t cell activation	49	0.425287	1.39409	0.0561555	1
gobp ventricular cardiac muscle tissue development	43	-0.456506	-1.40081	0.0562852	0.467088
gobp branching morphogenesis of an epithelial tube	129	-0.343492	-1.27769	0.0562914	0.515707
gobp response to glucagon	17	0.582944	1.49323	0.0565217	1
gobp dendrite development	211	-0.307527	-1.22535	0.0565724	0.576403
gobp protein localization to cell periphery	311	-0.296977	-1.22968	0.0575221	0.569027
gobp roof of mouth development	82	-0.382039	-1.31989	0.0576271	0.499086
gobp glucosamine containing compound metabolic process	22	0.510835	1.43588	0.0579065	1
gobp positive regulation of cell morphogenesis involved in differentiation	75	-0.387404	-1.31999	0.0580205	0.499953
gobp heart growth	78	-0.390317	-1.34706	0.0582192	0.488496
gobp negative regulation of protein containing complex disassembly	77	-0.374654	-1.30556	0.058319	0.509887
gobp response to prostaglandin e	21	-0.545722	-1.48334	0.0583942	0.434744
gobp regulation of branching involved in ureteric bud morphogenesis	19	-0.549656	-1.44014	0.0586011	0.443742
gobp vasoconstriction	58	-0.425366	-1.39325	0.0587189	0.459107
gobp pyrimidine ribonucleoside triphosphate biosynthetic process	15	-0.580712	-1.45066	0.0588235	0.436385
gobp regulation of muscle hypertrophy	53	-0.41862	-1.35292	0.0588235	0.481667
gobp sialylation	18	-0.56009	-1.47887	0.0589319	0.436835
gobp regulation of striated muscle contraction	64	-0.400946	-1.34237	0.0590278	0.491319
gobp regulation of morphogenesis of a branching structure	43	-0.443633	-1.38628	0.0590476	0.46401
gobp regulation of actin filament bundle assembly	100	-0.366312	-1.31843	0.0591216	0.500143
gobp negative regulation of signal transduction in absence of ligand	29	0.477124	1.39966	0.0593407	1
gobp protein localization to postsynapse	32	-0.485102	-1.4463	0.0596745	0.438298
gobp negative regulation of epithelial cell proliferation	129	-0.340337	-1.28127	0.0597738	0.508257
gobp heart morphogenesis	214	-0.305858	-1.23134	0.0602219	0.566437
gobp negative regulation of t cell mediated immunity	15	0.571658	1.46242	0.0614407	1
gobp cerebellar cortex formation	22	-0.525295	-1.40181	0.0615942	0.470694
gobp regulation of calcium ion transport into cytosol	80	-0.388072	-1.34601	0.0617284	0.48835
gobp renal tubular secretion	20	-0.540945	-1.43399	0.0619137	0.443915
gobp positive regulation of tyrosine phosphorylation of stat protein	46	0.415717	1.35831	0.062069	1
gobp hepatocyte apoptotic process	15	-0.598188	-1.46529	0.0622642	0.443218
gobp lamellipodium assembly	64	-0.404531	-1.35252	0.0625	0.480367
gobp negative regulation of cell division	15	-0.58334	-1.43416	0.0628366	0.445258
gobp protein containing complex remodeling	19	-0.556426	-1.42393	0.0628466	0.455446
gobp embryonic hindlimb morphogenesis	20	-0.538322	-1.39403	0.0628466	0.459677
gobp catecholamine secretion	39	-0.456721	-1.41416	0.0632911	0.456142
gobp positive regulation of collagen metabolic process	25	-0.516668	-1.43434	0.0635209	0.446638
gobp dopaminergic neuron differentiation	26	-0.506959	-1.42516	0.0641711	0.456935
gobp regulation of wnt signaling pathway	294	-0.297223	-1.21947	0.064759	0.584147
gobp female sex differentiation	106	-0.346174	-1.26635	0.0647986	0.528104
gobp cellular response to unfolded protein	95	0.347079	1.29227	0.0648148	1
gobp regulation of dendritic spine morphogenesis	43	-0.441651	-1.36592	0.0651408	0.470127
gobp feeding behavior	68	-0.397817	-1.3347	0.0651408	0.495788
gobp positive regulation of cell matrix adhesion	50	-0.438096	-1.39169	0.0652557	0.459421
gobp glutamate receptor signaling pathway	40	-0.441638	-1.3481	0.0654045	0.489022
gobp interleukin 6 mediated signaling pathway	20	0.556545	1.50181	0.0656109	1
gobp positive regulation of coagulation	21	-0.531159	-1.44282	0.0659134	0.439041
gobp outflow tract morphogenesis	70	-0.392406	-1.35532	0.0662021	0.483241
gobp smooth muscle cell proliferation	145	-0.338259	-1.28553	0.0664452	0.508372
gobp regulation of mononuclear cell migration	91	-0.370825	-1.30191	0.066778	0.508684
gobp regulation of nervous system process	113	-0.35364	-1.28813	0.0671031	0.507908
gobp negative regulation of vasculature development	109	-0.355133	-1.2874	0.0675453	0.506305
gobp cardiac muscle cell membrane repolarization	27	-0.499749	-1.39085	0.0677656	0.459006
gobp regulation of anion transport	72	-0.380095	-1.29257	0.0682594	0.50874
gobp response to amino acid starvation	48	-0.435266	-1.36937	0.0683012	0.473086
gobp positive regulation of transferase activity	499	-0.273839	-1.18249	0.0688141	0.625675
gobp membrane repolarization	34	-0.482857	-1.43257	0.0693431	0.442663
gobp neurotransmitter transport	172	-0.3188	-1.22774	0.0694215	0.572881
gobp sex differentiation	221	-0.305836	-1.2184	0.0697306	0.585043
gobp acute phase response	32	0.46688	1.3874	0.0702948	1
gobp negative regulation of osteoblast differentiation	42	-0.443613	-1.37498	0.0703259	0.470976
gobp regulation of adenylate cyclase activity	23	-0.530897	-1.43146	0.0703704	0.442265
gobp chloride transmembrane transport	38	-0.440585	-1.34194	0.0707804	0.490182
gobp benzene containing compound metabolic process	21	0.539882	1.47234	0.0708502	1
gobp negative regulation of transmembrane receptor protein serine threonine kinase signaling pathway	113	-0.353614	-1.29663	0.0711921	0.512074
gobp membrane repolarization during cardiac muscle cell action potential	16	-0.570779	-1.41906	0.071298	0.450847
gobp dorsal ventral pattern formation	66	-0.388174	-1.3001	0.0718133	0.511561
gobp regulation of actin filament based movement	29	-0.490496	-1.3867	0.0720412	0.464187
gobp sodium ion import across plasma membrane	16	-0.593063	-1.47688	0.0723562	0.438265
gobp mitochondrial calcium ion homeostasis	24	-0.49325	-1.36481	0.0726257	0.469362
gobp regulation of cell fate commitment	17	-0.563248	-1.4186	0.0733591	0.450737
gobp positive regulation of t cell cytokine production	21	0.51457	1.42756	0.0733945	1
gobp regulation of calcium ion transport	200	-0.310254	-1.22093	0.0734558	0.58273
gobp skeletal muscle adaptation	17	-0.557272	-1.42337	0.0738636	0.455533
gobp cellular response to zinc ion	19	0.552088	1.44096	0.0742358	1
gobp positive regulation of response to cytokine stimulus	59	0.377214	1.30537	0.0742459	1
gobp regulation of coagulation	62	-0.401029	-1.33507	0.0744681	0.497073
gobp receptor internalization	95	-0.366371	-1.30315	0.0746528	0.508999
gobp interleukin 2 production	49	0.397452	1.31123	0.0748299	1
gobp renal vesicle development	18	-0.545053	-1.42192	0.0750436	0.456346
gobp calcium dependent cell cell adhesion via plasma membrane cell adhesion molecules	37	-0.445442	-1.35309	0.0752688	0.483756
gobp protein localization to plasma membrane	262	-0.296499	-1.20357	0.0754414	0.608912
gobp regulation of calcium mediated signaling	59	-0.385674	-1.29712	0.0755712	0.513588
gobp fear response	30	-0.474267	-1.38292	0.0756303	0.467239
gobp mesoderm development	102	-0.365115	-1.30651	0.0757825	0.509013
gobp transforming growth factor beta production	40	-0.446714	-1.36659	0.0758123	0.472018
gobp retina development in camera type eye	124	-0.342168	-1.25595	0.0759076	0.53485
gobp positive regulation of lipase activity	48	-0.428376	-1.34778	0.0762082	0.488768
gobp positive regulation of dendrite morphogenesis	35	-0.458912	-1.36978	0.0762411	0.473216
gobp regulation of hormone biosynthetic process	21	0.518947	1.4332	0.0762527	1
gobp regulation of heart contraction	154	-0.326208	-1.24864	0.076412	0.541962
gobp stress response to metal ion	15	0.580375	1.42941	0.0764192	1
gobp response to manganese ion	20	0.527702	1.42703	0.0764192	1
gobp activation of adenylate cyclase activity	17	-0.560002	-1.42095	0.0767825	0.448524
gobp response to wounding	474	-0.266676	-1.14507	0.0771558	0.664045
gobp positive regulation of actin filament bundle assembly	59	-0.408202	-1.34478	0.0771993	0.489796
gobp regulation of non canonical wnt signaling pathway	24	-0.501552	-1.39656	0.0772059	0.459218
gobp positive regulation of growth	216	-0.302223	-1.19909	0.0775578	0.61307
gobp skeletal muscle cell differentiation	51	-0.412715	-1.31811	0.0776014	0.499972
gobp cellular response to biotic stimulus	198	0.291129	1.2095	0.0777202	1
gobp regulation of neurotransmitter receptor activity	47	-0.429631	-1.35295	0.0777989	0.4829
gobp response to prostaglandin	27	-0.497108	-1.41193	0.0778985	0.456532
gobp response to vitamin	68	0.370184	1.29527	0.0782396	1
gobp regulation of dendritic spine development	53	-0.416138	-1.3533	0.0783646	0.485757
gobp positive regulation of amyloid precursor protein catabolic process	21	-0.516332	-1.40128	0.0786106	0.467352
gobp olefinic compound metabolic process	123	0.320077	1.24628	0.0787037	1
gobp trabecula formation	22	0.49663	1.38067	0.0790698	1
gobp cellular response to fatty acid	27	0.473079	1.38306	0.0793991	1
gobp positive regulation of gliogenesis	58	0.383846	1.30968	0.0794393	1
gobp prostate gland morphogenesis	20	-0.539456	-1.41437	0.079566	0.45723
gobp mesenchymal cell proliferation	36	-0.461555	-1.37843	0.0796117	0.466931
gobp regulation of systemic arterial blood pressure by hormone	26	-0.483875	-1.3466	0.0797774	0.487664
gobp response to interleukin 6	31	0.454094	1.36053	0.0798226	1
gobp pharyngeal system development	23	-0.526117	-1.39427	0.0798548	0.460481
gobp negative regulation of protein polymerization	75	-0.382166	-1.31113	0.0802048	0.509697
gobp regulation of rig i signaling pathway	18	0.535735	1.43746	0.0803571	1
gobp positive regulation of stem cell differentiation	17	-0.563657	-1.42512	0.0803738	0.455132
gobp granulocyte chemotaxis	88	0.351386	1.26737	0.0808824	1
gobp negative regulation of epithelial cell differentiation	36	-0.456984	-1.37665	0.080895	0.471244
gobp glomerulus development	58	-0.397842	-1.31417	0.0809353	0.504719
gobp positive regulation of filopodium assembly	27	-0.49078	-1.38453	0.0810313	0.466609
gobp regulation of systemic arterial blood pressure mediated by a chemical signal	33	-0.473382	-1.36446	0.0811321	0.469012
gobp response to muscle activity	18	-0.528017	-1.37459	0.0813309	0.470839
gobp regulation of protein autophosphorylation	39	-0.444695	-1.38067	0.0814558	0.468611
gobp positive regulation of neurotransmitter transport	22	-0.52092	-1.40366	0.0817844	0.468043
gobp t helper 17 type immune response	29	0.464156	1.37095	0.0825688	1
gobp negative regulation of lipid biosynthetic process	54	0.38198	1.29677	0.0839329	1
gobp positive regulation of protein kinase activity	346	-0.28227	-1.17798	0.0846395	0.632987
gobp cd4 positive alpha beta t cell activation	77	0.354669	1.28678	0.0846682	1
gobp lung morphogenesis	44	-0.421821	-1.32244	0.0852174	0.499203
gobp body fluid secretion	73	-0.375754	-1.30729	0.0856164	0.509737
gobp positive regulation of calcium ion transport	95	-0.352906	-1.2601	0.0856164	0.528917
gobp regulation of reproductive process	132	-0.33074	-1.23761	0.0861486	0.554088
gobp monocarboxylic acid transport	85	-0.363822	-1.28224	0.0868762	0.508123
gobp cell fate commitment involved in formation of primary germ layer	25	-0.497038	-1.3906	0.0875	0.458238
gobp camera type eye development	267	-0.294613	-1.1864	0.0877483	0.624006
gobp homologous chromosome pairing at meiosis	41	-0.441186	-1.35392	0.0880829	0.4864
gobp xenobiotic transport	34	-0.458847	-1.35381	0.0886076	0.485389
gobp circulatory system process	469	-0.267016	-1.14157	0.0888889	0.670822
gobp mammary gland morphogenesis	37	-0.447712	-1.33666	0.0891473	0.499514
gobp lymphocyte homeostasis	57	-0.398379	-1.30699	0.0892857	0.50966
gobp cellular response to dexamethasone stimulus	24	-0.486262	-1.35228	0.0894454	0.47978
gobp cell recognition	116	-0.340323	-1.24784	0.0895766	0.541918
gobp negative regulation of immune system process	337	-0.283735	-1.1743	0.0897059	0.640435
gobp regulation of vesicle mediated transport	464	-0.273519	-1.15337	0.0897059	0.653562
gobp positive regulation of supramolecular fiber organization	164	-0.319721	-1.23487	0.0897227	0.558437
gobp nucleotide binding oligomerization domain containing 2 signaling pathway	16	0.522621	1.36181	0.0897704	1
gobp positive regulation of hydrolase activity	488	-0.269123	-1.1478	0.0902367	0.660092
gobp bone growth	29	-0.477149	-1.35649	0.0902394	0.482362
gobp response to monosaccharide	164	-0.322712	-1.24249	0.090301	0.544447
gobp negative regulation of torc1 signaling	19	-0.527126	-1.37611	0.0904059	0.469999
gobp negative regulation of cellular response to growth factor stimulus	91	-0.354705	-1.2661	0.0904348	0.527069
gobp regulation of collagen metabolic process	40	-0.432482	-1.33158	0.0905923	0.497342
gobp exocytosis	316	-0.288281	-1.18789	0.0911854	0.622937
gobp central nervous system neuron axonogenesis	33	-0.456385	-1.34679	0.0912281	0.488202
gobp sister chromatid cohesion	61	-0.393665	-1.29941	0.0914179	0.510631
gobp positive regulation of cytokine production involved in inflammatory response	20	0.518146	1.39735	0.0914761	1
gobp vesicle mediated transport to the plasma membrane	137	-0.327652	-1.23433	0.0915033	0.559394
gobp regulation of phagocytosis	78	-0.363063	-1.28471	0.091653	0.508965
gobp lipid localization	369	-0.279631	-1.17666	0.0917574	0.634138
gobp auditory receptor cell morphogenesis	15	0.552418	1.38208	0.0918367	1
gobp cardiac septum morphogenesis	64	-0.393377	-1.29557	0.0919932	0.508438
gobp l amino acid transport	59	-0.385356	-1.27319	0.0920354	0.521292
gobp amino sugar metabolic process	38	0.404141	1.28917	0.0921348	1
gobp regulation of cell junction assembly	179	-0.308906	-1.20205	0.0924956	0.608973
gobp primary alcohol metabolic process	88	0.33979	1.24943	0.0927318	1
gobp regulation of delayed rectifier potassium channel activity	17	-0.554795	-1.39282	0.0928571	0.457383
gobp inorganic ion import across plasma membrane	72	-0.377913	-1.29172	0.0931034	0.50753
gobp membrane lipid biosynthetic process	135	-0.325826	-1.23146	0.0931034	0.566939
gobp sensory perception of chemical stimulus	102	-0.343578	-1.25015	0.0933573	0.539851
gobp cell communication by electrical coupling	28	-0.480966	-1.37236	0.0934066	0.47369
gobp vesicle docking involved in exocytosis	33	-0.448657	-1.326	0.0936937	0.498308
gobp response to ketone	162	-0.319951	-1.22336	0.0940594	0.57795
gobp sensory perception of taste	33	-0.457553	-1.34815	0.0945455	0.490102
gobp regulation of protein containing complex disassembly	119	-0.330106	-1.2393	0.0945946	0.551324
gobp calcium ion transport into cytosol	127	-0.324101	-1.22246	0.0947546	0.579234
gobp response to retinoic acid	95	-0.35383	-1.25165	0.0950764	0.537825
gobp microtubule anchoring	27	-0.485979	-1.36635	0.0952381	0.471499
gobp regulation of cell size	165	-0.312801	-1.21479	0.0953947	0.592668
gobp regulation of phospholipase activity	54	-0.389736	-1.27197	0.0954955	0.523269
gobp positive regulation of biomineralization	48	0.380094	1.28432	0.0955556	1
gobp adenylate cyclase inhibiting g protein coupled receptor signaling pathway	53	-0.39822	-1.29973	0.0956679	0.510623
gobp granulocyte migration	109	0.323436	1.22213	0.0957179	1
gobp regulation of signaling receptor activity	124	-0.344381	-1.2669	0.0958466	0.528154
gobp cranial skeletal system development	60	-0.38817	-1.28263	0.0960854	0.508691
gobp positive regulation of neurogenesis	201	-0.303399	-1.2047	0.0961538	0.609317
gobp regulation of calcium ion transmembrane transport	126	-0.336986	-1.24369	0.0962199	0.544807
gobp endochondral bone morphogenesis	54	-0.399814	-1.29404	0.0963855	0.510164
gobp forebrain development	315	-0.283301	-1.17276	0.096423	0.644037
gobp positive regulation of phagocytosis	54	-0.402769	-1.32042	0.0964286	0.500982
gobp positive regulation of actin nucleation	16	-0.542177	-1.36524	0.0967153	0.470847
gobp negative regulation of neuron apoptotic process	127	-0.327188	-1.22345	0.096875	0.578497
gobp organic anion transport	279	-0.292367	-1.18754	0.0970874	0.622514
gobp secondary metabolic process	47	0.401658	1.31185	0.0971564	1
gobp positive regulation of extrinsic apoptotic signaling pathway	47	-0.413248	-1.30188	0.0972222	0.507729
gobp morphogenesis of a branching structure	168	-0.318012	-1.22763	0.0973597	0.570657
gobp regulation of lamellipodium assembly	36	-0.443001	-1.32868	0.0974265	0.498058
gobp positive regulation of muscle cell differentiation	57	-0.389014	-1.28748	0.0978648	0.507032
gobp deoxyribose phosphate metabolic process	41	-0.424161	-1.31376	0.0980036	0.504831
gobp homologous chromosome segregation	51	-0.40974	-1.33055	0.0980736	0.49814
gobp sensory system development	313	-0.286497	-1.18194	0.0982287	0.625175
gobp positive regulation of endocytosis	87	-0.353843	-1.25411	0.0988075	0.538072
gobp peptidyl tyrosine autophosphorylation	18	-0.546458	-1.41135	0.0994475	0.456674
gobp positive regulation of phospholipase activity	42	-0.412634	-1.2846	0.0994671	0.508423
gobp cytoplasmic pattern recognition receptor signaling pathway in response to virus	31	0.444884	1.3199	0.0997625	1
gobp ephrin receptor signaling pathway	46	-0.41227	-1.3086	0.0998152	0.512322
gobp positive regulation of calcium ion transmembrane transporter activity	35	-0.432014	-1.29743	0.100179	0.515802
gobp glucose 6 phosphate metabolic process	22	0.490013	1.36251	0.100939	1
gobp meiosis i cell cycle process	110	-0.335039	-1.22935	0.101027	0.569262
gobp hindbrain morphogenesis	39	-0.428083	-1.30459	0.101083	0.510753
gobp positive regulation of dendritic spine development	35	-0.447592	-1.34419	0.101124	0.487881
gobp epithelial cell proliferation	367	-0.273363	-1.147	0.101493	0.662054
gobp regulation of heart rate	71	-0.365538	-1.25451	0.101576	0.537576
gobp negative regulation of smooth muscle cell proliferation	59	-0.396464	-1.28935	0.101604	0.508007
gobp regulation of receptor internalization	51	-0.40636	-1.31687	0.102151	0.501674
gobp carbohydrate transmembrane transport	100	-0.349334	-1.25302	0.10231	0.537912
gobp negative regulation of endothelial cell proliferation	54	-0.401359	-1.31034	0.102377	0.5099
gobp biomineralization	135	0.308447	1.20861	0.102689	1
gobp regulation of positive chemotaxis	20	-0.511426	-1.33261	0.103175	0.495162
gobp regulation of establishment or maintenance of cell polarity	24	-0.496642	-1.3476	0.104015	0.48809
gobp neutrophil mediated immunity	32	0.452142	1.34921	0.104167	1
gobp non canonical wnt signaling pathway	69	-0.36849	-1.24459	0.104274	0.543735
gobp bone resorption	54	0.375432	1.26441	0.104651	1
gobp response to zinc ion	43	0.401882	1.29328	0.104784	1
gobp myd88 dependent toll like receptor signaling pathway	19	0.523439	1.38721	0.105477	1
gobp outflow tract septum morphogenesis	24	-0.486031	-1.32296	0.105735	0.498752
gobp inorganic anion transport	130	-0.328609	-1.22815	0.105925	0.572411
gobp protein localization to phagophore assembly site	17	0.508957	1.3499	0.105932	1
gobp positive regulation of synaptic transmission	132	-0.323491	-1.20472	0.10596	0.610125
gobp regulation of endocytosis	184	-0.313876	-1.20606	0.106036	0.609104
gobp pentose phosphate shunt	15	0.545546	1.37248	0.106061	1
gobp response to carbohydrate	185	-0.306186	-1.20241	0.106209	0.60859
gobp regulation of protein localization to synapse	18	-0.536868	-1.36807	0.106509	0.474266
gobp negative regulation of leukocyte mediated immunity	46	0.392455	1.28586	0.106522	1
gobp t cell activation involved in immune response	80	0.351637	1.27474	0.107143	1
gobp protein heterooligomerization	25	-0.476393	-1.34076	0.107209	0.492599
gobp vascular endothelial growth factor production	38	0.417182	1.31904	0.107692	1
gobp ventricular cardiac muscle cell membrane repolarization	18	-0.524253	-1.37599	0.10772	0.468935
gobp negative regulation of adaptive immune response	40	0.39881	1.27251	0.107865	1
gobp regulation of skeletal muscle cell differentiation	18	-0.528468	-1.34855	0.108527	0.490254
gobp negative regulation of endoplasmic reticulum unfolded protein response	15	0.552226	1.38254	0.108932	1
gobp negative regulation of response to cytokine stimulus	75	0.334292	1.20957	0.109049	1
gobp negative regulation of viral process	77	-0.362997	-1.26621	0.109185	0.527618
gobp regulation of membrane repolarization	25	-0.472328	-1.32345	0.109195	0.499558
gobp toll like receptor 2 signaling pathway	17	0.530434	1.3774	0.109244	1
gobp positive regulation of vasoconstriction	21	-0.515488	-1.35661	0.109259	0.484701
gobp chondrocyte differentiation involved in endochondral bone morphogenesis	15	-0.55724	-1.37026	0.109615	0.47445
gobp regulation of hormone metabolic process	32	0.426722	1.31026	0.10962	1
gobp response to interferon alpha	18	-0.519286	-1.35538	0.110039	0.48438
gobp regulation of t helper cell differentiation	29	0.453732	1.3364	0.110048	1
gobp regulation of nuclear transcribed mrna catabolic process deadenylation dependent decay	25	-0.485374	-1.35288	0.110075	0.480497
gobp long chain fatty acid transport	49	-0.398213	-1.29245	0.11014	0.508139
gobp regulation of hair cycle	22	0.471939	1.3283	0.110151	1
gobp regulation of embryonic development	55	-0.402069	-1.30788	0.11032	0.511265
gobp growth plate cartilage development	18	-0.535968	-1.37226	0.110487	0.472574
gobp regulation of cd4 positive alpha beta t cell differentiation	38	0.41438	1.31265	0.110849	1
gobp positive chemotaxis	47	-0.413394	-1.29145	0.111111	0.507371
gobp establishment of tissue polarity	68	-0.384909	-1.2894	0.111111	0.508851
gobp regulation of canonical wnt signaling pathway	225	-0.299615	-1.19968	0.111111	0.61184
gobp neural tube development	136	-0.324905	-1.21481	0.111658	0.593445
gobp body morphogenesis	41	-0.428811	-1.32489	0.111693	0.498349
gobp t helper 17 cell differentiation	20	0.506204	1.35522	0.111828	1
gobp regulation of cellular response to hypoxia	17	-0.52219	-1.33657	0.111927	0.498502
gobp regulation of heart growth	59	-0.388345	-1.28168	0.112281	0.507998
gobp regulation of alpha beta t cell activation	78	0.340957	1.21859	0.112385	1
gobp cell redox homeostasis	35	0.41612	1.28281	0.112613	1
gobp regulation of myoblast differentiation	42	-0.410856	-1.28421	0.112701	0.508676
gobp positive regulation of muscle contraction	33	-0.448954	-1.32733	0.112963	0.496446
gobp memory	104	-0.337924	-1.22102	0.113269	0.58325
gobp cardiac right ventricle morphogenesis	16	-0.535521	-1.35654	0.113309	0.483554
gobp response to nutrient	126	0.310635	1.18774	0.113801	1
gobp neuromuscular synaptic transmission	21	0.484215	1.34414	0.114165	1
gobp neuromuscular junction development	40	-0.422822	-1.29217	0.114286	0.508092
gobp transforming growth factor beta receptor signaling pathway	183	-0.308677	-1.19457	0.114286	0.616083
gobp positive regulation of lymphocyte mediated immunity	83	0.322869	1.19944	0.114486	1
gobp negative regulation of cell projection organization	174	-0.309966	-1.20436	0.115192	0.607893
gobp aminoglycan catabolic process	26	0.453256	1.31333	0.115473	1
gobp cellular aldehyde metabolic process	58	0.37172	1.28586	0.115566	1
gobp metanephric nephron morphogenesis	23	-0.498695	-1.33531	0.116279	0.497541
gobp heterophilic cell cell adhesion via plasma membrane cell adhesion molecules	33	-0.45105	-1.33149	0.116451	0.496412
gobp establishment of protein localization to plasma membrane	63	-0.373303	-1.25345	0.117021	0.538358
gobp cell aging	114	-0.325061	-1.19976	0.117148	0.612449
gobp positive regulation of interleukin 8 production	46	0.385878	1.26416	0.117207	1
gobp regulation of transcription of nucleolar large rrna by rna polymerase i	15	0.556193	1.3963	0.117521	1
gobp negative regulation of intrinsic apoptotic signaling pathway in response to dna damage	29	-0.463283	-1.32455	0.117864	0.498372
gobp response to electrical stimulus	35	-0.42924	-1.2964	0.117958	0.509793
gobp purine ribonucleoside metabolic process	21	0.490599	1.34446	0.118143	1
gobp regulation of store operated calcium entry	15	-0.550701	-1.35675	0.11828	0.485534
gobp inner ear auditory receptor cell differentiation	30	0.436916	1.31567	0.118421	1
gobp regulation of transposition	22	-0.489272	-1.30689	0.118519	0.508883
gobp forelimb morphogenesis	27	-0.471149	-1.32845	0.118794	0.496415
gobp innervation	20	-0.503584	-1.32761	0.11883	0.497896
gobp cell cell adhesion mediated by integrin	15	0.526456	1.34334	0.118896	1
gobp regulation of protein polymerization	184	-0.303274	-1.18923	0.119048	0.620838
gobp polarized epithelial cell differentiation	24	-0.468589	-1.28635	0.119093	0.507854
gobp neuroinflammatory response	31	0.428187	1.28597	0.119159	1
gobp cochlea development	37	-0.421882	-1.29735	0.119318	0.514973
gobp positive regulation of vasculature development	149	0.30038	1.19403	0.119617	1
gobp negative regulation of cell matrix adhesion	36	-0.430796	-1.28401	0.120459	0.508323
gobp cell fate specification	65	-0.36959	-1.2464	0.120983	0.542285
gobp regulation of proteasomal ubiquitin dependent protein catabolic process	133	0.297822	1.18812	0.121359	1
gobp cellular response to oxygen levels	146	-0.318554	-1.20469	0.121406	0.608527
gobp calcium mediated signaling using intracellular calcium source	16	-0.537004	-1.32865	0.121905	0.496947
gobp positive regulation of production of molecular mediator of immune response	92	0.312042	1.1683	0.123153	1
gobp regulation of neurotransmitter uptake	15	-0.552101	-1.36148	0.123188	0.475744
gobp negative chemotaxis	42	-0.404815	-1.26423	0.123188	0.528574
gobp positive t cell selection	22	0.493741	1.33382	0.123348	1
gobp regulation of extrinsic apoptotic signaling pathway in absence of ligand	40	0.397618	1.26017	0.123894	1
gobp b cell homeostasis	29	-0.457686	-1.32234	0.124046	0.498318
gobp regulation of skeletal muscle tissue development	19	0.486074	1.3237	0.124444	1
gobp central nervous system projection neuron axonogenesis	25	-0.480007	-1.33279	0.124542	0.495797
gobp regulation of intrinsic apoptotic signaling pathway in response to dna damage	37	-0.43574	-1.2954	0.125436	0.507975
gobp cerebral cortex neuron differentiation	20	-0.500779	-1.33564	0.125468	0.498976
gobp sarcoplasmic reticulum calcium ion transport	27	-0.47341	-1.32594	0.12594	0.497343
gobp positive regulation of notch signaling pathway	38	-0.43326	-1.29276	0.12611	0.509134
gobp regulation of tissue remodeling	67	0.353372	1.23856	0.126338	1
gobp negative regulation of ion transmembrane transporter activity	57	-0.385442	-1.26323	0.12656	0.529785
gobp positive regulation of macrophage migration	18	-0.531706	-1.33951	0.126629	0.492966
gobp pulmonary valve morphogenesis	16	-0.522571	-1.34052	0.126984	0.49214
gobp positive regulation of cyclin dependent protein kinase activity	33	-0.426709	-1.28314	0.126984	0.50807
gobp positive regulation of substrate adhesion dependent cell spreading	38	-0.415836	-1.2668	0.127208	0.527572
gobp regulation of monocyte chemotaxis	19	-0.501097	-1.31621	0.127341	0.500481
gobp forebrain regionalization	15	-0.540591	-1.32739	0.127505	0.497441
gobp small molecule biosynthetic process	473	-0.260762	-1.11937	0.127753	0.699455
gobp cellular response to topologically incorrect protein	114	0.308267	1.18938	0.128641	1
gobp positive regulation of kinase activity	416	-0.271727	-1.14139	0.128983	0.669212
gobp potassium ion homeostasis	19	-0.510645	-1.31878	0.129032	0.500265
gobp regulation of stem cell differentiation	56	-0.384572	-1.24558	0.129597	0.543187
gobp positive regulation of t cell proliferation	75	0.340425	1.22701	0.13012	1
gobp positive regulation of cytoskeleton organization	182	-0.298063	-1.17057	0.130293	0.642904
gobp somatic stem cell population maintenance	34	-0.432331	-1.27527	0.13059	0.520317
gobp axoneme assembly	73	-0.36705	-1.244	0.13059	0.544734
gobp positive regulation of macrophage chemotaxis	15	-0.543445	-1.34461	0.130769	0.489109
gobp purine nucleoside metabolic process	25	0.459012	1.32016	0.130802	1
gobp neural nucleus development	53	-0.385457	-1.25039	0.130872	0.539974
gobp positive regulation of vascular endothelial growth factor production	26	0.470611	1.32174	0.131004	1
gobp negative regulation of smooth muscle cell differentiation	17	0.499622	1.3357	0.131356	1
gobp prostate gland development	39	-0.41908	-1.27161	0.131532	0.522594
gobp heart process	193	-0.295766	-1.16439	0.131746	0.648735
gobp photoperiodism	30	-0.445064	-1.29298	0.131868	0.510411
gobp neurotransmitter receptor transport	21	-0.487888	-1.29384	0.132007	0.508752
gobp branching involved in salivary gland morphogenesis	19	-0.494563	-1.2962	0.132216	0.509402
gobp response to progesterone	36	-0.414216	-1.26068	0.132463	0.528937
gobp exploration behavior	20	-0.494598	-1.30741	0.132841	0.510464
gobp regulation of viral induced cytoplasmic pattern recognition receptor signaling pathway	21	0.470147	1.30621	0.133333	1
gobp coronary vasculature development	45	-0.396463	-1.2447	0.133333	0.544236
gobp regulation of renal system process	27	-0.456777	-1.30224	0.134215	0.510821
gobp response to lead ion	18	0.485806	1.30602	0.134328	1
gobp exocrine system development	40	-0.407922	-1.26077	0.13438	0.530409
gobp apoptotic process involved in morphogenesis	23	-0.474089	-1.28842	0.134725	0.508014
gobp regulation of receptor localization to synapse	17	-0.522985	-1.30423	0.135714	0.5098
gobp transmission of nerve impulse	51	-0.396092	-1.24728	0.135802	0.542027
gobp actin nucleation	50	-0.396295	-1.25812	0.13587	0.531653
gobp negative regulation of blood pressure	33	0.420118	1.28593	0.135945	1
gobp activation of phospholipase c activity	21	-0.485008	-1.29619	0.136015	0.508427
gobp cd4 positive alpha beta t cell differentiation	62	0.347711	1.22492	0.136564	1
gobp regulation of p38mapk cascade	42	0.391195	1.24762	0.136792	1
gobp developmental cell growth	196	-0.299917	-1.16645	0.136876	0.645378
gobp digestive system process	70	-0.366072	-1.23726	0.137432	0.554268
gobp negative regulation of intracellular transport	53	-0.375902	-1.22535	0.137868	0.575571
gobp regulation of cellular response to transforming growth factor beta stimulus	120	-0.320767	-1.18457	0.139262	0.625235
gobp negative regulation of intrinsic apoptotic signaling pathway by p53 class mediator	23	-0.478646	-1.3084	0.139394	0.511836
gobp cellular response to corticosteroid stimulus	51	-0.398179	-1.2583	0.139415	0.531958
gobp myoblast proliferation	18	-0.522096	-1.31695	0.13945	0.502577
gobp regulation of t cell apoptotic process	29	0.421883	1.24788	0.139738	1
gobp potassium ion import across plasma membrane	31	-0.433428	-1.26876	0.140071	0.526076
gobp substrate adhesion dependent cell spreading	103	-0.326233	-1.1871	0.140323	0.623185
gobp leukotriene metabolic process	19	0.48747	1.31699	0.140426	1
gobp regulation of platelet aggregation	25	0.443476	1.26189	0.140426	1
gobp regulation of neuron differentiation	147	-0.305054	-1.17058	0.141215	0.643662
gobp regulation of neuronal synaptic plasticity	44	-0.400169	-1.26135	0.141343	0.531216
gobp aorta development	59	-0.369268	-1.22293	0.14188	0.578562
gobp mitochondrial fission	40	-0.407387	-1.26309	0.142066	0.529314
gobp hippo signaling	40	-0.415512	-1.27286	0.142114	0.521418
gobp negative regulation of viral entry into host cell	18	-0.510281	-1.29642	0.142315	0.510756
gobp negative regulation of cell aging	23	-0.476258	-1.2905	0.142349	0.506354
gobp t cell cytokine production	28	0.440013	1.27474	0.142534	1
gobp positive regulation of p38mapk cascade	29	0.428159	1.28276	0.142539	1
gobp cartilage development involved in endochondral bone morphogenesis	29	-0.438416	-1.2875	0.142589	0.507931
gobp ventricular septum morphogenesis	39	-0.415552	-1.27185	0.142596	0.522749
gobp multicellular organismal response to stress	55	-0.360599	-1.20758	0.142602	0.604767
gobp neurotransmitter secretion	129	-0.310693	-1.1679	0.142857	0.645753
gobp negative regulation of response to endoplasmic reticulum stress	41	0.4141	1.28711	0.143167	1
gobp lipid translocation	48	-0.384145	-1.24109	0.143322	0.548156
gobp inflammasome complex assembly	20	-0.486121	-1.26986	0.143939	0.525204
gobp regulation of gtpase activity	321	-0.272734	-1.13581	0.144158	0.678298
gobp regulation of calcineurin mediated signaling	31	-0.431324	-1.24655	0.144231	0.543541
gobp ovulation cycle	59	-0.369236	-1.22519	0.144385	0.575205
gobp negative regulation of steroid metabolic process	26	0.437094	1.27242	0.144495	1
gobp negative regulation of intracellular protein transport	40	-0.413907	-1.26939	0.144621	0.524836
gobp regulation of peptidyl serine phosphorylation	118	-0.323168	-1.19056	0.145	0.618046
gobp sphingolipid metabolic process	143	-0.316476	-1.19181	0.145136	0.618784
gobp nadph regeneration	18	0.500958	1.32901	0.145263	1
gobp definitive hemopoiesis	17	-0.525358	-1.3078	0.145648	0.510433
gobp chondrocyte proliferation	23	-0.460196	-1.25273	0.145946	0.537061
gobp collagen biosynthetic process	44	-0.391884	-1.2372	0.145946	0.553621
gobp regulation of tumor necrosis factor mediated signaling pathway	51	0.36023	1.21182	0.146727	1
gobp regulation of histone phosphorylation	15	0.50659	1.28603	0.146751	1
gobp norepinephrine transport	15	-0.532369	-1.32999	0.147114	0.496357
gobp response to leptin	18	-0.490369	-1.26173	0.147727	0.530879
gobp response to chemokine	56	0.356306	1.18663	0.148315	1
gobp t cell selection	32	0.419072	1.25968	0.148893	1
gobp positive regulation of receptor internalization	24	-0.474998	-1.30461	0.149338	0.511786
gobp erk1 and erk2 cascade	274	-0.275762	-1.132	0.14939	0.685791
gobp regulation of cardiac muscle contraction by calcium ion signaling	19	-0.492677	-1.30058	0.149446	0.511008
gobp regulation of leukocyte mediated immunity	179	0.277719	1.14301	0.149606	1
gobp chemical homeostasis within a tissue	16	-0.520961	-1.28371	0.150476	0.50726
gobp regulation of cardiac muscle contraction by regulation of the release of sequestered calcium ion	16	-0.534236	-1.29978	0.150635	0.511531
gobp neutrophil homeostasis	15	0.511898	1.31356	0.150685	1
gobp cellular response to amyloid beta	42	-0.397711	-1.2601	0.150735	0.529795
gobp intrinsic apoptotic signaling pathway in response to endoplasmic reticulum stress	60	0.35297	1.20609	0.151079	1
gobp regulation of neurotransmitter transport	88	-0.334778	-1.18654	0.151142	0.624325
gobp pulmonary valve development	20	-0.49198	-1.31222	0.15146	0.507357
gobp smad protein signal transduction	76	-0.345343	-1.19868	0.152284	0.611907
gobp renal filtration	25	-0.468868	-1.28774	0.153137	0.508176
gobp rac protein signal transduction	41	-0.406322	-1.24974	0.153285	0.539354
gobp cytoplasmic pattern recognition receptor signaling pathway	57	0.343437	1.17994	0.153477	1
gobp regulation of alpha beta t cell differentiation	51	0.368697	1.22011	0.153499	1
gobp embryonic placenta development	78	0.335514	1.20277	0.153509	1
gobp negative regulation of lipid metabolic process	90	0.315551	1.17642	0.153664	1
gobp regulation of receptor recycling	20	-0.492885	-1.31029	0.153704	0.508939
gobp sodium ion homeostasis	37	-0.406963	-1.22426	0.153846	0.577431
gobp purine nucleobase metabolic process	17	0.481721	1.28264	0.154018	1
gobp negative regulation of bmp signaling pathway	46	-0.399657	-1.24831	0.154265	0.542142
gobp regulation of excretion	17	-0.510516	-1.29674	0.155009	0.512773
gobp positive regulation of amyloid beta formation	16	-0.528796	-1.28668	0.156069	0.507684
gobp positive regulation of mesenchymal cell proliferation	21	-0.476162	-1.28923	0.15619	0.507389
gobp regulation of intrinsic apoptotic signaling pathway in response to dna damage by p53 class mediator	17	-0.497388	-1.27494	0.156309	0.518567
gobp sensory perception of pain	75	-0.351832	-1.20919	0.156584	0.60295
gobp positive regulation of nervous system development	237	-0.289731	-1.15458	0.156607	0.652594
gobp negative regulation of leukocyte chemotaxis	17	-0.50733	-1.30206	0.156827	0.509284
gobp regulation of anion transmembrane transport	22	-0.470827	-1.27447	0.157116	0.51909
gobp organic cation transport	32	-0.429218	-1.25339	0.157801	0.537653
gobp regulation of centriole replication	23	0.446047	1.25474	0.158129	1
gobp positive regulation of wnt signaling pathway	123	-0.315524	-1.16698	0.158703	0.646678
gobp embryonic skeletal system morphogenesis	78	-0.347186	-1.20785	0.158756	0.604773
gobp t cell lineage commitment	18	0.490606	1.28233	0.159091	1
gobp cellular response to sterol	18	-0.481312	-1.26481	0.159844	0.527586
gobp negative regulation of lyase activity	19	-0.482501	-1.26582	0.160075	0.526116
gobp multivesicular body sorting pathway	38	-0.415414	-1.25222	0.160221	0.537772
gobp regulation of sister chromatid cohesion	21	-0.466825	-1.23845	0.160291	0.553112
gobp myeloid leukocyte cytokine production	27	-0.443843	-1.26974	0.160517	0.524684
gobp positive regulation of excitatory postsynaptic potential	24	-0.468107	-1.29114	0.160681	0.506389
gobp aging	265	-0.278381	-1.12449	0.160976	0.690464
gobp basement membrane assembly	15	-0.522712	-1.27672	0.161111	0.517783
gobp positive regulation of peptidase activity	173	-0.295209	-1.14472	0.16113	0.664529
gobp diacylglycerol metabolic process	22	0.465877	1.27049	0.161148	1
gobp positive regulation of calcium ion transmembrane transport	62	-0.363995	-1.20489	0.161404	0.610389
gobp cellular response to heat	63	0.345658	1.1968	0.16152	1
gobp sphingomyelin metabolic process	18	-0.504078	-1.28577	0.16158	0.50867
gobp head morphogenesis	32	-0.430539	-1.27503	0.16171	0.519216
gobp neuron projection extension	151	-0.307237	-1.16293	0.162338	0.649197
gobp positive regulation of transcription by rna polymerase i	23	0.442785	1.24536	0.162791	1
gobp skeletal muscle contraction	32	-0.435597	-1.25752	0.163082	0.532684
gobp regulation of fibroblast migration	35	-0.41297	-1.24643	0.163082	0.543053
gobp response to calcium ion	112	-0.322373	-1.16877	0.163265	0.643509
gobp kidney mesenchyme development	16	-0.517024	-1.29278	0.163498	0.510069
gobp apical junction assembly	65	0.336958	1.18534	0.163551	1
gobp central nervous system neuron development	70	-0.345395	-1.19702	0.163636	0.613457
gobp snare complex assembly	15	-0.520477	-1.29607	0.163873	0.50781
gobp chaperone mediated protein folding	69	0.337761	1.1891	0.163934	1
gobp maintenance of cell number	124	-0.30873	-1.15031	0.164129	0.655114
gobp regulation of t cell mediated immunity	64	0.342398	1.19418	0.164286	1
gobp negative regulation of neuron projection development	127	-0.315786	-1.17169	0.164686	0.644588
gobp histone deubiquitination	40	0.381087	1.21365	0.164811	1
gobp epithelial cell cell adhesion	15	0.491299	1.24784	0.165929	1
gobp transforming growth factor beta1 production	15	-0.523868	-1.29425	0.166023	0.510545
gobp fatty acid transport	72	-0.349745	-1.19413	0.16609	0.61673
gobp response to tumor necrosis factor	202	0.275662	1.12691	0.166189	1
gobp histone h3 k9 trimethylation	16	0.507297	1.30293	0.166667	1
gobp fibroblast migration	47	-0.396746	-1.24503	0.166667	0.544028
gobp negative regulation of anion transport	21	-0.467671	-1.25062	0.166976	0.540141
gobp regulation of bone resorption	34	0.406037	1.23779	0.167053	1
gobp regulation of binding	332	-0.264295	-1.10503	0.167169	0.724501
gobp detection of temperature stimulus	19	-0.489272	-1.27421	0.167254	0.518995
gobp neuron cell cell adhesion	15	-0.520979	-1.27606	0.167577	0.518884
gobp positive regulation of map kinase activity	103	-0.327044	-1.18024	0.167587	0.628513
gobp pyrimidine nucleotide metabolic process	50	-0.380923	-1.21455	0.167857	0.592552
gobp cellular response to prostaglandin stimulus	19	-0.480126	-1.26588	0.16791	0.526838
gobp inner ear morphogenesis	78	-0.345505	-1.19666	0.168459	0.613058
gobp positive regulation of lamellipodium assembly	25	-0.44915	-1.26086	0.168761	0.531038
gobp eye morphogenesis	132	-0.311739	-1.16752	0.168852	0.645548
gobp regulation of phospholipase c activity	33	-0.417556	-1.2205	0.169257	0.583261
gobp anion transmembrane transport	189	-0.289575	-1.14818	0.169492	0.660989
gobp negative regulation of protein binding	88	-0.335839	-1.18312	0.17069	0.62599
gobp regulation of t helper 1 type immune response	19	0.481451	1.26926	0.17094	1
gobp regulation of t cell migration	34	-0.414493	-1.22771	0.171053	0.572129
gobp rig i signaling pathway	25	0.442232	1.25556	0.17217	1
gobp cellular response to arsenic containing substance	21	0.455714	1.25244	0.172269	1
gobp positive regulation of viral life cycle	17	0.489285	1.27207	0.172414	1
gobp regulation of release of sequestered calcium ion into cytosol	65	-0.349089	-1.19625	0.172712	0.612766
gobp phospholipase c activating g protein coupled receptor signaling pathway	70	-0.352065	-1.18879	0.173077	0.620666
gobp negative regulation of cation channel activity	37	-0.393314	-1.20122	0.173242	0.610119
gobp fatty acid biosynthetic process	128	-0.315128	-1.16249	0.17338	0.648347
gobp negative regulation of amine transport	19	-0.487947	-1.27007	0.173599	0.525477
gobp aorta morphogenesis	33	-0.422488	-1.25504	0.173832	0.536755
gobp developmental pigmentation	42	-0.397349	-1.2313	0.174061	0.565687
gobp calcium ion transport	335	-0.264989	-1.10927	0.174184	0.718867
gobp positive regulation of behavior	16	-0.509622	-1.25733	0.174242	0.531497
gobp labyrinthine layer blood vessel development	18	0.479133	1.25617	0.174312	1
gobp lamellipodium organization	82	-0.338262	-1.18116	0.17479	0.627
gobp positive regulation of ossification	47	0.360646	1.18243	0.175	1
gobp pyrimidine nucleoside triphosphate biosynthetic process	19	-0.475209	-1.24995	0.175047	0.539586
gobp negative regulation of viral life cycle	20	-0.49281	-1.29201	0.175439	0.507652
gobp response to vitamin d	32	0.405046	1.23541	0.175439	1
gobp response to bacterium	462	0.242642	1.08656	0.175549	1
gobp calcineurin mediated signaling	43	-0.389115	-1.21863	0.176056	0.58512
gobp positive regulation of cell aging	15	-0.515706	-1.24804	0.176125	0.54216
gobp regulation of lamellipodium organization	48	-0.385419	-1.20399	0.176259	0.608257
gobp cell differentiation involved in metanephros development	20	-0.472994	-1.23948	0.176471	0.551598
gobp sterol transport	104	-0.317089	-1.14924	0.176768	0.658051
gobp inflammatory cell apoptotic process	20	0.459937	1.24585	0.176991	1
gobp columnar cuboidal epithelial cell development	40	-0.411056	-1.25369	0.177474	0.538489
gobp regulation of muscle adaptation	71	-0.341869	-1.16972	0.178378	0.641877
gobp export across plasma membrane	51	-0.373874	-1.19903	0.178571	0.612413
gobp humoral immune response	144	0.284224	1.12711	0.17866	1
gobp positive regulation of axon extension	37	-0.407256	-1.21373	0.178761	0.594463
gobp digestive system development	115	-0.311777	-1.15181	0.178876	0.656575
gobp lipoprotein localization	15	-0.504737	-1.24734	0.178967	0.542707
gobp regulation of potassium ion transmembrane transporter activity	46	-0.380449	-1.20289	0.17913	0.607763
gobp negative regulation of reactive oxygen species biosynthetic process	16	-0.509204	-1.28374	0.179348	0.508101
gobp negative regulation of regulated secretory pathway	22	0.448368	1.23752	0.179372	1
gobp cilium movement	134	-0.306554	-1.15045	0.179966	0.655355
gobp regulation of urine volume	16	-0.506177	-1.26394	0.180147	0.528614
gobp positive regulation of receptor signaling pathway via stat	38	0.3735	1.17778	0.18018	1
gobp positive regulation of cellular extravasation	17	-0.49365	-1.26209	0.180233	0.530649
gobp regulation of actomyosin structure organization	94	-0.324748	-1.17154	0.180385	0.642696
gobp regulation of cell morphogenesis involved in differentiation	92	-0.334366	-1.179	0.180723	0.631118
gobp cell aggregation	16	-0.495252	-1.26075	0.181146	0.529568
gobp embryonic organ development	377	-0.264698	-1.10724	0.181287	0.721827
gobp oligosaccharide metabolic process	50	0.369621	1.20001	0.181818	1
gobp l alpha amino acid transmembrane transport	58	-0.363932	-1.19636	0.181982	0.613247
gobp positive regulation of cd4 positive alpha beta t cell activation	30	0.415573	1.21694	0.183158	1
gobp pigmentation	92	-0.329279	-1.17005	0.183246	0.642344
gobp long term synaptic potentiation	80	-0.332762	-1.17156	0.184211	0.643432
gobp regulation of myeloid leukocyte differentiation	97	-0.324928	-1.15639	0.184615	0.654741
gobp pathway restricted smad protein phosphorylation	60	-0.369071	-1.21149	0.184643	0.598572
gobp regulation of b cell proliferation	51	-0.366953	-1.1763	0.184643	0.634527
gobp response to alkaloid	79	-0.339708	-1.18429	0.184725	0.623795
gobp salivary gland development	31	-0.417834	-1.21526	0.185053	0.592779
gobp protein localization to chromosome centromeric region	25	0.445569	1.26159	0.185102	1
gobp positive regulation of smooth muscle contraction	22	-0.466279	-1.24252	0.185118	0.545222
gobp regulation of multicellular organism growth	54	-0.361154	-1.18416	0.185455	0.623411
gobp negative regulation of fatty acid metabolic process	27	0.40821	1.21005	0.185682	1
gobp neuron apoptotic process	213	-0.280442	-1.12161	0.186154	0.695942
gobp detection of light stimulus involved in sensory perception	16	0.481886	1.24699	0.186158	1
gobp small gtpase mediated signal transduction	476	-0.254793	-1.09176	0.18704	0.745541
gobp receptor metabolic process	145	-0.299637	-1.14055	0.188006	0.671295
gobp negative regulation of neuron death	184	-0.294123	-1.13585	0.188119	0.678883
gobp negative regulation of proteolysis	264	-0.270904	-1.10521	0.189145	0.72533
gobp n acetylglucosamine metabolic process	17	0.456292	1.21298	0.1893	1
gobp cyclic nucleotide mediated signaling	63	-0.35089	-1.18463	0.189338	0.625822
gobp muscle hypertrophy	77	-0.338733	-1.16654	0.189895	0.64584
gobp negative regulation of establishment of protein localization	109	-0.31698	-1.15981	0.19	0.649076
gobp leukocyte migration	292	-0.272489	-1.12126	0.190476	0.696407
gobp regulation of intrinsic apoptotic signaling pathway by p53 class mediator	32	-0.424736	-1.21314	0.190647	0.59564
gobp regulation of vasculogenesis	16	0.469163	1.24521	0.190805	1
gobp inner ear receptor cell development	34	0.384604	1.19648	0.191083	1
gobp fatty acid transmembrane transport	18	-0.484558	-1.2612	0.19145	0.530839
gobp dendritic spine morphogenesis	55	-0.36151	-1.18197	0.191489	0.625859
gobp positive regulation of steroid biosynthetic process	19	0.452709	1.23557	0.19214	1
gobp tumor necrosis factor mediated signaling pathway	98	0.302654	1.13774	0.192308	1
gobp regulation of signal transduction by p53 class mediator	102	-0.318541	-1.15387	0.192751	0.652675
gobp atrioventricular valve development	25	0.423227	1.22059	0.193617	1
gobp negative regulation of tor signaling	45	-0.381985	-1.20294	0.193974	0.608423
gobp regulation of synaptic plasticity	165	-0.293906	-1.13528	0.194099	0.678757
gobp developmental induction	28	-0.424176	-1.20044	0.19434	0.611059
gobp spleen development	30	-0.415543	-1.20822	0.194946	0.605236
gobp defense response to gram negative bacterium	40	0.364935	1.17574	0.195279	1
gobp nitric oxide mediated signal transduction	20	-0.469504	-1.23553	0.195402	0.557209
gobp inositol phosphate mediated signaling	47	-0.377431	-1.19198	0.195462	0.619039
gobp positive regulation of actin filament polymerization	47	-0.376069	-1.1798	0.195462	0.629207
gobp meiotic cell cycle process	172	-0.286234	-1.1223	0.195513	0.695075
gobp regulation of extrinsic apoptotic signaling pathway via death domain receptors	43	-0.381031	-1.19169	0.19554	0.618373
gobp amide transport	228	-0.284302	-1.12448	0.195827	0.689779
gobp positive regulation of pattern recognition receptor signaling pathway	39	0.363131	1.18709	0.195991	1
gobp chromosome organization involved in meiotic cell cycle	58	-0.365059	-1.19223	0.196277	0.618969
gobp cardiac muscle tissue morphogenesis	45	-0.387234	-1.20584	0.196429	0.608933
gobp steroid esterification	15	-0.504095	-1.23975	0.19678	0.551583
gobp dosage compensation	19	0.460645	1.23235	0.197002	1
gobp semaphorin plexin signaling pathway involved in neuron projection guidance	16	-0.496205	-1.23807	0.197026	0.55351
gobp membrane lipid metabolic process	186	-0.290686	-1.12692	0.197044	0.687942
gobp response to metal ion	282	-0.274089	-1.11147	0.197269	0.715577
gobp sterol metabolic process	129	-0.306045	-1.14582	0.197279	0.664432
gobp fibroblast apoptotic process	21	-0.457834	-1.23185	0.197417	0.56653
gobp t cell differentiation involved in immune response	55	0.348384	1.16921	0.198044	1
gobp embryonic eye morphogenesis	31	-0.421055	-1.22409	0.198895	0.57717
gobp mesenchyme development	258	-0.276794	-1.10897	0.199067	0.719272
gobp respiratory gaseous exchange by respiratory system	61	-0.353792	-1.15751	0.199307	0.652499
gobp dendritic cell cytokine production	15	0.492437	1.23522	0.199546	1
gobp regulation of protein localization to cell surface	35	-0.389726	-1.18566	0.2	0.625629
gobp peptidyl lysine trimethylation	53	0.336571	1.14993	0.200903	1
gobp response to steroid hormone	283	-0.271167	-1.11311	0.200906	0.713367
gobp muscle cell migration	87	-0.32572	-1.15476	0.201022	0.652672
gobp negative regulation of t cell proliferation	48	-0.373715	-1.18455	0.201465	0.624503
gobp regulation of systemic arterial blood pressure	68	-0.339642	-1.15594	0.2016	0.653991
gobp establishment or maintenance of cell polarity	201	-0.28483	-1.11594	0.20197	0.707877
gobp regulation of execution phase of apoptosis	15	-0.50173	-1.23099	0.202602	0.56581
gobp toll like receptor 9 signaling pathway	15	-0.514446	-1.26304	0.202627	0.528565
gobp regulation of integrin mediated signaling pathway	16	-0.500638	-1.24295	0.202677	0.544644
gobp phospholipid transport	86	-0.339675	-1.17797	0.203448	0.632218
gobp srp dependent cotranslational protein targeting to membrane	20	0.43492	1.20643	0.203747	1
gobp negative regulation of cellular senescence	18	-0.479381	-1.21779	0.203936	0.586224
gobp fc epsilon receptor signaling pathway	21	-0.448331	-1.2277	0.204842	0.571293
gobp regulation of bone remodeling	42	0.367467	1.19851	0.205628	1
gobp negative regulation of ion transport	114	-0.310986	-1.13385	0.20598	0.681482
gobp negative regulation of transport	365	-0.261992	-1.0963	0.206015	0.739424
gobp positive regulation of membrane protein ectodomain proteolysis	15	0.483048	1.2239	0.206593	1
gobp negative regulation of transforming growth factor beta receptor signaling pathway	72	-0.34367	-1.15594	0.206835	0.654745
gobp cell communication by electrical coupling involved in cardiac conduction	24	-0.440595	-1.21984	0.206897	0.584707
gobp sphingoid metabolic process	21	-0.444781	-1.20957	0.207024	0.603328
gobp signaling receptor ligand precursor processing	29	0.393265	1.18512	0.207127	1
gobp entrainment of circadian clock	32	-0.409772	-1.19793	0.20765	0.612008
gobp regulation of circadian rhythm	101	-0.311198	-1.13168	0.208621	0.684564
gobp positive regulation of interleukin 6 production	78	0.319751	1.15269	0.209026	1
gobp regulation of calcium ion import	31	-0.419206	-1.21605	0.209174	0.591063
gobp protein polymerization	253	-0.270853	-1.10047	0.209703	0.735457
gobp histone lysine demethylation	27	0.402633	1.17839	0.209932	1
gobp regulation of tube size	107	-0.309528	-1.12798	0.210256	0.688652
gobp membrane docking	81	-0.328847	-1.15387	0.210351	0.653418
gobp negative regulation of interleukin 6 production	44	-0.369033	-1.17	0.210425	0.641721
gobp nuclear transcribed mrna catabolic process deadenylation dependent decay	62	-0.340724	-1.1515	0.210616	0.655425
gobp negative regulation of cold induced thermogenesis	46	-0.376911	-1.19119	0.210884	0.619185
gobp lung alveolus development	41	-0.380277	-1.18024	0.211027	0.629306
gobp negative regulation of erk1 and erk2 cascade	68	-0.338491	-1.15551	0.211538	0.653977
gobp regulation of actin nucleation	30	-0.406617	-1.18948	0.211896	0.620835
gobp oligodendrocyte development	33	-0.406343	-1.18267	0.212121	0.62592
gobp dendrite extension	30	-0.411079	-1.19115	0.212996	0.618524
gobp negative regulation of nik nf kappab signaling	28	-0.422295	-1.20101	0.213144	0.609956
gobp amyloid precursor protein metabolic process	76	-0.332971	-1.1446	0.213198	0.664214
gobp interleukin 1 mediated signaling pathway	28	0.399995	1.17888	0.21322	1
gobp negative regulation of hydrolase activity	276	-0.268763	-1.0981	0.213636	0.738017
gobp muscle adaptation	91	-0.330058	-1.15915	0.213793	0.649905
gobp response to cholesterol	21	-0.446937	-1.19719	0.213884	0.613681
gobp response to fluid shear stress	33	0.371904	1.14849	0.214452	1
gobp endocytic recycling	74	-0.3317	-1.15161	0.21492	0.655764
gobp regulation of neuron migration	38	-0.388688	-1.18773	0.214936	0.622697
gobp regulation of glial cell proliferation	27	0.404597	1.18711	0.215385	1
gobp negative regulation of neuron differentiation	51	0.345726	1.16749	0.215385	1
gobp protein localization to cell surface	61	-0.345038	-1.16024	0.215517	0.648459
gobp cell migration involved in heart development	18	-0.477948	-1.24306	0.215613	0.545176
gobp negative regulation of interleukin 10 production	16	0.460669	1.20124	0.215812	1
gobp multicellular organism growth	127	-0.307362	-1.13939	0.215815	0.671611
gobp positive regulation of anion transport	39	-0.386326	-1.18521	0.216169	0.625494
gobp detection of mechanical stimulus involved in sensory perception	26	0.404228	1.16202	0.217002	1
gobp cytoplasmic translational initiation	27	0.415231	1.19154	0.217105	1
gobp cotranslational protein targeting to membrane	26	0.412487	1.20057	0.217295	1
gobp cognition	254	-0.269702	-1.08785	0.21746	0.749386
gobp endoplasmic reticulum tubular network organization	18	-0.467337	-1.21155	0.217712	0.599226
gobp cellular response to cholesterol	15	-0.503604	-1.23584	0.217786	0.557009
gobp reactive nitrogen species metabolic process	69	0.319068	1.12945	0.21789	1
gobp toll like receptor 3 signaling pathway	20	-0.45614	-1.20347	0.217949	0.608353
gobp transposition	25	-0.42993	-1.20323	0.218412	0.608267
gobp pyrimidine containing compound catabolic process	36	-0.402246	-1.19284	0.21913	0.618564
gobp pyrimidine nucleoside metabolic process	20	-0.454342	-1.19098	0.219378	0.618244
gobp mammary gland epithelium development	60	-0.34452	-1.14148	0.219512	0.669638
gobp regulation of osteoblast differentiation	118	-0.306574	-1.13166	0.219745	0.683906
gobp cellular amino acid catabolic process	98	0.298685	1.11501	0.219907	1
gobp lung epithelium development	30	-0.419691	-1.19892	0.220486	0.611947
gobp negative regulation of signal transduction by p53 class mediator	34	-0.40204	-1.1909	0.220848	0.617677
gobp positive regulation of interferon gamma production	52	0.348947	1.1569	0.22093	1
gobp vesicle transport along microtubule	45	0.35888	1.15906	0.221198	1
gobp regulation of granulocyte chemotaxis	42	-0.386824	-1.18886	0.221416	0.621269
gobp nadp metabolic process	35	0.36957	1.16517	0.221963	1
gobp striated muscle cell proliferation	59	-0.356681	-1.16693	0.222222	0.645279
gobp leukocyte chemotaxis	166	0.273313	1.0987	0.222222	1
gobp regulation of synaptic transmission gabaergic	28	-0.413082	-1.18466	0.222857	0.62654
gobp negative regulation of tumor necrosis factor superfamily cytokine production	56	-0.35828	-1.16094	0.223035	0.649108
gobp axon extension	110	-0.313448	-1.1367	0.223333	0.677316
gobp amyloid fibril formation	31	-0.413387	-1.20939	0.224044	0.603112
gobp regulation of defense response to bacterium	15	0.485771	1.22088	0.224176	1
gobp endoplasmic reticulum unfolded protein response	73	0.319146	1.14164	0.225	1
gobp regulation of cyclase activity	35	-0.400636	-1.1954	0.225092	0.613986
gobp maintenance of cell polarity	17	-0.4733	-1.20817	0.226148	0.604527
gobp blood vessel endothelial cell proliferation involved in sprouting angiogenesis	38	-0.380303	-1.17129	0.226667	0.642757
gobp cyclic nucleotide biosynthetic process	18	0.457221	1.19741	0.227171	1
gobp regulation of inclusion body assembly	17	0.464569	1.22351	0.227876	1
gobp leukocyte adhesion to vascular endothelial cell	44	-0.366436	-1.15538	0.227979	0.653623
gobp signal transduction in absence of ligand	60	0.327973	1.12331	0.228028	1
gobp establishment of epithelial cell polarity	31	-0.401046	-1.16269	0.228164	0.649206
gobp neurotransmitter reuptake	28	-0.414783	-1.17862	0.2282	0.631659
gobp negative regulation of organelle organization	332	-0.26156	-1.08546	0.228358	0.750783
gobp extracellular vesicle biogenesis	24	-0.432538	-1.19688	0.228417	0.61309
gobp positive regulation of fibroblast proliferation	43	-0.377853	-1.16126	0.228675	0.649486
gobp positive regulation of receptor mediated endocytosis	46	-0.361693	-1.15843	0.228675	0.650895
gobp fibroblast proliferation	74	-0.330959	-1.13904	0.229167	0.672089
gobp v d j recombination	18	-0.466434	-1.21201	0.229656	0.598477
gobp positive regulation of bone mineralization	39	0.371296	1.16643	0.229911	1
gobp establishment of pigment granule localization	23	-0.443521	-1.19828	0.230056	0.612475
gobp regulation of calcium ion transmembrane transporter activity	73	-0.331	-1.12981	0.230104	0.686834
gobp pigment granule localization	25	-0.407717	-1.16266	0.230216	0.648509
gobp retinol metabolic process	40	0.368302	1.1507	0.230425	1
gobp positive regulation of g protein coupled receptor signaling pathway	17	0.467926	1.2194	0.230435	1
gobp sensory perception of mechanical stimulus	134	-0.299844	-1.12481	0.230514	0.690765
gobp neuronal action potential	26	-0.417163	-1.17009	0.230903	0.642969
gobp store operated calcium entry	20	-0.450876	-1.19599	0.231481	0.612817
gobp embryonic placenta morphogenesis	23	0.412116	1.17311	0.231481	1
gobp sleep	18	-0.471152	-1.19798	0.231638	0.61268
gobp positive regulation of transforming growth factor beta production	20	-0.469031	-1.21896	0.23166	0.585021
gobp negative regulation of dna damage response signal transduction by p53 class mediator	15	-0.481925	-1.20552	0.232902	0.609144
gobp long term memory	33	-0.395516	-1.16782	0.233397	0.645266
gobp bile acid biosynthetic process	28	-0.417065	-1.17711	0.234458	0.633418
gobp meiotic chromosome segregation	79	-0.326912	-1.15422	0.235081	0.65303
gobp positive regulation of protein binding	76	-0.326387	-1.13362	0.235189	0.681519
gobp regulation of hair follicle development	16	0.476323	1.21742	0.235294	1
gobp oocyte differentiation	47	0.350029	1.14523	0.23601	1
gobp interleukin 17 production	28	0.401798	1.17064	0.236443	1
gobp response to sterol	24	-0.431682	-1.19356	0.237132	0.617869
gobp positive regulation of cartilage development	28	-0.413901	-1.17119	0.237168	0.64232
gobp protein demethylation	33	0.388299	1.18734	0.237687	1
gobp regulation of lyase activity	33	-0.403773	-1.16032	0.238267	0.648932
gobp biological process involved in intraspecies interaction between organisms	42	-0.364802	-1.14178	0.238267	0.670879
gobp regulation of extracellular matrix disassembly	16	0.455527	1.17671	0.238901	1
gobp regulation of map kinase activity	164	-0.287674	-1.10621	0.239063	0.724631
gobp negative regulation of ion transmembrane transport	74	-0.326325	-1.12947	0.23913	0.686522
gobp regulation of membrane lipid distribution	54	-0.346335	-1.12871	0.239316	0.687616
gobp dna replication independent chromatin organization	32	0.384808	1.16393	0.239374	1
gobp vascular associated smooth muscle cell proliferation	65	-0.342008	-1.14214	0.23951	0.671132
gobp cellular defense response	26	-0.411066	-1.17243	0.240296	0.642777
gobp negative regulation of mapk cascade	155	-0.288747	-1.10151	0.240351	0.733932
gobp negative regulation of oxidoreductase activity	20	0.440333	1.17796	0.240506	1
gobp negative regulation of transporter activity	68	-0.334762	-1.12403	0.240773	0.690697
gobp response to iron ion	28	-0.404959	-1.15498	0.241007	0.652671
gobp semi lunar valve development	36	-0.392545	-1.16337	0.241259	0.649175
gobp organic hydroxy compound biosynthetic process	198	-0.273351	-1.08811	0.2416	0.749886
gobp amino acid transmembrane transport	81	-0.319739	-1.1145	0.241796	0.709951
gobp defense response to fungus	23	0.404099	1.15636	0.242697	1
gobp cellular hormone metabolic process	104	0.289342	1.10236	0.242857	1
gobp isoprenoid biosynthetic process	27	-0.404341	-1.16051	0.242991	0.649822
gobp regulation of organic acid transport	59	-0.335777	-1.13789	0.243682	0.67462
gobp regulation of dendrite morphogenesis	61	-0.339687	-1.13578	0.244288	0.677674
gobp cytokine production involved in immune response	82	0.305901	1.11685	0.244344	1
gobp response to mechanical stimulus	179	-0.28238	-1.0963	0.244444	0.740132
gobp regulation of meiotic nuclear division	23	-0.432291	-1.16359	0.244828	0.64918
gobp bone maturation	25	0.411691	1.18264	0.244989	1
gobp regulation of osteoclast differentiation	50	-0.35644	-1.13184	0.245045	0.685569
gobp natural killer cell activation involved in immune response	18	-0.454468	-1.18287	0.245841	0.626038
gobp negative regulation of developmental growth	97	-0.311447	-1.10997	0.246503	0.718562
gobp synaptic vesicle transport	40	-0.371788	-1.15046	0.246869	0.656033
gobp cholesterol efflux	49	-0.358016	-1.14233	0.246892	0.671207
gobp neutral lipid catabolic process	29	-0.401029	-1.15135	0.246914	0.655172
gobp regulation of chemotaxis	178	-0.281971	-1.09763	0.247098	0.737533
gobp single stranded viral rna replication via double stranded dna intermediate	18	-0.465435	-1.19284	0.247212	0.617742
gobp negative regulation of smooth muscle cell migration	29	-0.399701	-1.16122	0.248148	0.648848
gobp melanocyte differentiation	22	-0.424073	-1.16475	0.248175	0.648227
gobp ameboidal type cell migration	405	-0.255925	-1.07819	0.248521	0.758325
gobp formation of primary germ layer	104	-0.303194	-1.1006	0.248722	0.735756
gobp cellular process involved in reproduction in multicellular organism	296	-0.261122	-1.07532	0.248862	0.760907
gobp protein kinase c signaling	26	-0.411276	-1.17164	0.249071	0.643945
gobp regulation of gene expression epigenetic	125	0.281531	1.09478	0.249428	1
gobp neutral lipid biosynthetic process	35	0.369771	1.15792	0.249438	1
gobp negative regulation of b cell activation	29	-0.407252	-1.17268	0.249534	0.643523
gobp regulation of meiotic cell cycle	39	-0.379282	-1.1552	0.25	0.652714
gobp regulation of lipid biosynthetic process	148	0.272064	1.08269	0.25	1
gobp wound healing	363	-0.258774	-1.08141	0.250368	0.755371
gobp cell junction disassembly	15	-0.475871	-1.18528	0.250464	0.626032
gobp vascular associated smooth muscle cell migration	29	-0.404604	-1.16204	0.250464	0.648369
gobp l glutamate transmembrane transport	26	-0.41967	-1.16413	0.250965	0.648842
gobp ribonucleotide catabolic process	44	0.346814	1.13065	0.251131	1
gobp negative regulation of lymphocyte apoptotic process	30	0.378414	1.14726	0.251685	1
gobp plasminogen activation	21	-0.435154	-1.16135	0.251908	0.649958
gobp microtubule bundle formation	101	-0.31213	-1.12218	0.252087	0.694736
gobp protein containing complex localization	146	-0.289401	-1.09671	0.252087	0.73944
gobp epithelial structure maintenance	23	-0.42761	-1.17043	0.252269	0.642576
gobp negative regulation of histone modification	46	0.340496	1.12167	0.252315	1
gobp viral rna genome replication	33	-0.383914	-1.14033	0.252319	0.671286
gobp labyrinthine layer development	40	0.35417	1.13999	0.252796	1
gobp enteroendocrine cell differentiation	25	-0.419592	-1.17246	0.25283	0.643462
gobp regulation of ketone biosynthetic process	17	0.460896	1.18121	0.253731	1
gobp regulation of ubiquitin dependent protein catabolic process	158	0.27051	1.07412	0.254453	1
gobp t cell apoptotic process	43	0.34963	1.13195	0.254464	1
gobp estrogen metabolic process	29	-0.412704	-1.16694	0.25448	0.646035
gobp positive regulation of inflammatory response	109	0.28497	1.08802	0.254808	1
gobp negative regulation of interleukin 1 beta production	23	0.404192	1.152	0.255319	1
gobp endocardial cushion formation	29	-0.40257	-1.15967	0.255357	0.648864
gobp t helper 1 type immune response	33	0.36651	1.13013	0.255365	1
gobp positive regulation of neuron differentiation	66	-0.333094	-1.12451	0.255652	0.691096
gobp cerebellar purkinje cell layer morphogenesis	17	-0.461125	-1.18434	0.255682	0.624424
gobp neural precursor cell proliferation	119	-0.298617	-1.09961	0.255932	0.735678
gobp ossification	365	-0.255926	-1.06752	0.256449	0.773411
gobp histone h3 acetylation	73	0.313391	1.12096	0.256659	1
gobp trabecula morphogenesis	42	0.35184	1.12362	0.256818	1
gobp regulation of cell morphogenesis	282	-0.260337	-1.06643	0.257009	0.775239
gobp negative regulation of phosphatase activity	33	0.371249	1.13515	0.257081	1
gobp cellular response to lipid	478	0.235873	1.05898	0.257143	1
gobp positive regulation of potassium ion transport	35	-0.383773	-1.14815	0.257194	0.660389
gobp synaptic vesicle membrane organization	23	-0.419478	-1.1586	0.258123	0.651045
gobp tissue remodeling	147	0.272439	1.07805	0.258228	1
gobp interleukin 1 production	85	0.299782	1.10393	0.258661	1
gobp hair cell differentiation	37	0.355892	1.13306	0.258741	1
gobp establishment of spindle orientation	31	0.3797	1.13814	0.259346	1
gobp regulation of neuron projection arborization	15	-0.481456	-1.17299	0.259398	0.64405
gobp peptidyl asparagine modification	24	0.412259	1.16935	0.259657	1
gobp positive regulation of chondrocyte differentiation	17	-0.46342	-1.16956	0.25974	0.641609
gobp phosphatidylcholine biosynthetic process	27	-0.409327	-1.16567	0.259786	0.646511
gobp response to arsenic containing substance	33	0.373223	1.13908	0.259861	1
gobp positive regulation of binding	153	-0.288247	-1.09721	0.260229	0.738362
gobp autonomic nervous system development	34	-0.388634	-1.14681	0.261036	0.661936
gobp development of primary sexual characteristics	187	-0.280729	-1.09783	0.261084	0.737575
gobp regulation of body fluid levels	320	-0.256213	-1.06359	0.261128	0.777684
gobp negative regulation of sodium ion transport	17	-0.458299	-1.16209	0.261628	0.648987
gobp positive regulation of cytokine production involved in immune response	56	0.336096	1.13411	0.261641	1
gobp terpenoid biosynthetic process	15	-0.48102	-1.17735	0.261719	0.633477
gobp synaptic vesicle localization	51	-0.354308	-1.12853	0.261905	0.687514
gobp positive regulation of leukocyte mediated immunity	102	0.287717	1.08051	0.2625	1
gobp regulation of translation in response to stress	20	0.416072	1.14101	0.262931	1
gobp positive regulation of organic acid transport	37	-0.377204	-1.13111	0.263063	0.683693
gobp negative regulation of ossification	28	-0.40811	-1.14523	0.263525	0.664955
gobp activin receptor signaling pathway	35	-0.383557	-1.14205	0.263653	0.670669
gobp regulation of biological process involved in symbiotic interaction	50	-0.346624	-1.11775	0.263736	0.703629
gobp regulation of lipopolysaccharide mediated signaling pathway	22	-0.433089	-1.16537	0.264014	0.64678
gobp renal system process involved in regulation of systemic arterial blood pressure	20	-0.434708	-1.15838	0.264259	0.650303
gobp positive regulation of immune effector process	181	0.267558	1.08398	0.264286	1
gobp indole containing compound metabolic process	18	0.432063	1.17082	0.264392	1
gobp myeloid dendritic cell differentiation	17	0.44083	1.14876	0.264642	1
gobp vitamin transmembrane transport	15	-0.465583	-1.16573	0.264925	0.647081
gobp osteoblast proliferation	28	-0.402669	-1.14525	0.265233	0.665618
gobp positive regulation of peptide secretion	68	-0.333617	-1.12708	0.265734	0.68811
gobp regulation of steroid biosynthetic process	62	0.320239	1.0954	0.265734	1
gobp ventricular cardiac muscle tissue morphogenesis	34	-0.380709	-1.12952	0.265799	0.68707
gobp regulation of natural killer cell activation	31	-0.399873	-1.15331	0.265823	0.653032
gobp activation of nf kappab inducing kinase activity	17	0.448887	1.16399	0.265957	1
gobp fatty acyl coa biosynthetic process	24	-0.420272	-1.15599	0.266055	0.655297
gobp negative regulation of secretion	132	-0.292573	-1.0959	0.266102	0.738695
gobp positive regulation of tumor necrosis factor superfamily cytokine production	83	0.30564	1.11528	0.266319	1
gobp rna export from nucleus	77	0.308179	1.09172	0.266355	1
gobp mesenchymal to epithelial transition	17	-0.466259	-1.18215	0.266541	0.626026
gobp positive regulation of cysteine type endopeptidase activity	132	-0.290569	-1.09045	0.266667	0.746679
gobp embryonic camera type eye morphogenesis	22	-0.436829	-1.15711	0.266791	0.653081
gobp response to tumor cell	35	-0.369927	-1.13025	0.267161	0.685988
gobp g protein coupled receptor signaling pathway coupled to cyclic nucleotide second messenger	30	-0.397685	-1.13752	0.26779	0.675143
gobp camera type eye morphogenesis	103	-0.304953	-1.09229	0.268007	0.74513
gobp parasympathetic nervous system development	16	-0.47352	-1.16297	0.268102	0.649806
gobp protein localization to condensed chromosome	19	0.432107	1.15954	0.268499	1
gobp positive regulation of calcium ion transport into cytosol	43	-0.367476	-1.14002	0.268551	0.670892
gobp negative regulation of nervous system development	125	-0.293409	-1.09931	0.268581	0.735933
gobp positive regulation of reproductive process	66	-0.334769	-1.12793	0.268707	0.688105
gobp arginine metabolic process	17	0.445319	1.15033	0.268817	1
gobp regulation of muscle cell differentiation	124	-0.291457	-1.08639	0.268977	0.751094
gobp pirna metabolic process	16	0.446178	1.15465	0.269151	1
gobp mitochondrial outer membrane permeabilization	31	-0.395172	-1.15169	0.269159	0.656255
gobp venous blood vessel development	15	-0.469201	-1.16369	0.269517	0.649616
gobp positive regulation of heart growth	33	-0.375484	-1.12294	0.269581	0.693633
gobp cellular response to ph	20	0.417491	1.14434	0.270042	1
gobp nad metabolic process	28	-0.408985	-1.14794	0.270417	0.660365
gobp positive regulation of cytokine production	363	0.237983	1.05258	0.270893	1
gobp telencephalon development	212	-0.267973	-1.07413	0.27116	0.763123
gobp acid secretion	34	-0.39072	-1.14518	0.271218	0.664377
gobp establishment of endothelial barrier	52	0.330927	1.10057	0.271689	1
gobp tongue development	17	0.445068	1.14859	0.27234	1
gobp neurotransmitter uptake	34	-0.374886	-1.12115	0.272894	0.696113
gobp thyroid gland development	20	-0.440185	-1.1605	0.273764	0.649099
gobp regulation of viral entry into host cell	37	-0.383383	-1.13996	0.274074	0.670369
gobp synaptic transmission gabaergic	35	-0.382479	-1.12765	0.274368	0.687626
gobp sertoli cell differentiation	15	0.464009	1.17958	0.275168	1
gobp vitamin transport	36	-0.387796	-1.15268	0.276119	0.654364
gobp regulation of wound healing	107	-0.302109	-1.09472	0.27645	0.738653
gobp regulation of lipid catabolic process	49	-0.348958	-1.1076	0.277686	0.721273
gobp sensory perception of temperature stimulus	20	-0.440693	-1.15551	0.277778	0.654714
gobp negative regulation of fatty acid biosynthetic process	16	0.459618	1.18149	0.277899	1
gobp midbrain development	75	-0.318066	-1.09803	0.277972	0.737554
gobp chondrocyte development	30	-0.382686	-1.1156	0.277985	0.707654
gobp ovarian follicle development	50	-0.35269	-1.12655	0.278182	0.688424
gobp regulation of extent of cell growth	100	-0.303442	-1.08389	0.278547	0.752817
gobp negative regulation of peptide secretion	33	-0.382003	-1.12101	0.278863	0.695872
gobp neurotrophin signaling pathway	34	-0.380637	-1.1253	0.27907	0.690519
gobp regulation of vascular associated smooth muscle cell differentiation	19	0.418061	1.11691	0.279826	1
gobp negative regulation of synaptic transmission	54	-0.338088	-1.10396	0.28051	0.726886
gobp positive regulation of cholesterol efflux	22	-0.417407	-1.13242	0.280702	0.685014
gobp nucleoside monophosphate metabolic process	73	-0.311119	-1.08822	0.28088	0.750238
gobp regulation of organ growth	83	-0.316269	-1.09994	0.280936	0.735178
gobp lens morphogenesis in camera type eye	20	-0.440343	-1.1511	0.281664	0.655288
gobp transition metal ion transport	91	-0.302675	-1.09152	0.281879	0.745676
gobp regulation of transcription by rna polymerase i	33	0.375104	1.12655	0.282167	1
gobp regulation of cytosolic calcium ion concentration	261	-0.261698	-1.06946	0.282171	0.768481
gobp response to immobilization stress	16	0.439601	1.13857	0.282353	1
gobp cardiac muscle cell proliferation	48	-0.357389	-1.13152	0.282918	0.68371
gobp integrin activation	22	-0.424856	-1.1415	0.283237	0.670319
gobp negative regulation of leukocyte proliferation	65	-0.328614	-1.10256	0.283451	0.731016
gobp calcium ion transmembrane transport	255	-0.264606	-1.07086	0.283513	0.767044
gobp embryonic forelimb morphogenesis	24	-0.427021	-1.15526	0.283525	0.653264
gobp multicellular organismal movement	43	-0.350598	-1.1161	0.283993	0.707998
gobp embryonic digit morphogenesis	49	-0.348643	-1.10811	0.285473	0.720906
gobp regulation of immune effector process	260	0.247442	1.04739	0.286932	1
gobp ceramide metabolic process	92	-0.306254	-1.08742	0.286972	0.749455
gobp response to protozoan	19	0.425055	1.13234	0.287305	1
gobp regulation of presynapse organization	28	-0.403958	-1.13598	0.2875	0.679117
gobp regulation of leukocyte migration	174	-0.278039	-1.07833	0.287561	0.759209
gobp embryonic cranial skeleton morphogenesis	42	-0.369054	-1.12775	0.288625	0.687987
gobp regulation of osteoblast proliferation	22	-0.422559	-1.13824	0.288931	0.674103
gobp regulation of biomineralization	87	0.290364	1.07769	0.289655	1
gobp muscle cell cellular homeostasis	19	-0.425878	-1.1252	0.289668	0.690116
gobp pyrimidine ribonucleoside triphosphate metabolic process	18	-0.437431	-1.12575	0.289773	0.689719
gobp negative regulation of cell junction assembly	30	-0.381292	-1.1095	0.289931	0.718771
gobp smooth muscle cell migration	75	-0.316534	-1.0896	0.289931	0.748271
gobp stem cell differentiation	182	-0.276046	-1.07164	0.289951	0.768379
gobp anatomical structure maturation	189	0.260407	1.0615	0.29	1
gobp negative regulation of axonogenesis	59	-0.335718	-1.10862	0.290909	0.719835
gobp response to lithium ion	17	0.425249	1.12509	0.290984	1
gobp protein destabilization	46	0.337933	1.10327	0.291169	1
gobp heat generation	15	0.463491	1.14197	0.292089	1
gobp nucleoside phosphate catabolic process	78	0.296672	1.08018	0.292517	1
gobp regulation of smad protein signal transduction	29	-0.387487	-1.12613	0.292639	0.689134
gobp regulation of response to reactive oxygen species	35	-0.366703	-1.10573	0.292818	0.724899
gobp positive regulation of protein autophosphorylation	25	-0.40115	-1.11478	0.293165	0.709733
gobp amino acid transport	121	-0.294468	-1.07761	0.293831	0.758266
gobp development of primary female sexual characteristics	93	-0.308653	-1.09832	0.294828	0.737997
gobp animal organ maturation	27	0.388883	1.11727	0.2949	1
gobp anatomical structure homeostasis	265	-0.258303	-1.06107	0.295419	0.781314
gobp negative regulation of neuroinflammatory response	15	-0.466612	-1.15091	0.295539	0.655188
gobp modification of synaptic structure	20	-0.434649	-1.14018	0.295749	0.671032
gobp multicellular organismal homeostasis	436	-0.247818	-1.05534	0.296623	0.785606
gobp dna double strand break processing	17	-0.438392	-1.13429	0.296703	0.680667
gobp response to corticosteroid	131	-0.288368	-1.08118	0.296875	0.755463
gobp leukocyte homeostasis	78	-0.313667	-1.08456	0.297153	0.751089
gobp glycosyl compound metabolic process	78	0.297096	1.07452	0.297619	1
gobp regulation of transcription involved in g1 s transition of mitotic cell cycle	21	-0.429095	-1.12732	0.297641	0.687986
gobp adaptive thermogenesis	139	-0.287148	-1.07664	0.297837	0.758276
gobp regulation of cell projection assembly	203	-0.267964	-1.06255	0.297907	0.779465
gobp interleukin 10 production	49	0.330813	1.10413	0.298122	1
gobp regulation of platelet activation	42	0.338455	1.09454	0.299304	1
gobp stress fiber assembly	104	-0.298671	-1.08019	0.299501	0.757571
gobp rhythmic behavior	33	-0.374875	-1.09555	0.299645	0.738537
gobp axis specification	70	-0.31967	-1.09421	0.3	0.738972
gobp sperm motility	81	-0.315617	-1.08828	0.3	0.750763
gobp regulation of endoplasmic reticulum unfolded protein response	29	0.36826	1.10439	0.30047	1
gobp inorganic anion transmembrane transport	58	-0.334954	-1.10509	0.301056	0.725009
gobp plasma membrane tubulation	17	-0.449046	-1.12031	0.301616	0.696875
gobp antigen processing and presentation	83	-0.312064	-1.09213	0.302013	0.745013
gobp type 2 immune response	27	0.378165	1.10295	0.302273	1
gobp regulation of protein kinase a signaling	15	-0.455697	-1.13172	0.302536	0.685184
gobp myeloid leukocyte mediated immunity	86	0.292172	1.07223	0.30254	1
gobp hypothalamus development	15	0.436311	1.11306	0.303279	1
gobp olefinic compound biosynthetic process	19	0.418226	1.12809	0.303653	1
gobp osteoclast development	17	0.42087	1.12343	0.304054	1
gobp interferon gamma production	82	0.295768	1.07701	0.304965	1
gobp nucleolus organization	16	0.438444	1.11851	0.305195	1
gobp nucleoside bisphosphate biosynthetic process	58	-0.33212	-1.08906	0.305317	0.749407
gobp keratinocyte proliferation	36	-0.364272	-1.09556	0.305506	0.739214
gobp hemostasis	196	-0.271831	-1.07055	0.305994	0.767398
gobp gene silencing by rna	298	-0.256555	-1.04932	0.305994	0.791654
gobp negative regulation of i kappab kinase nf kappab signaling	39	-0.358224	-1.10032	0.306228	0.735293
gobp response to x ray	28	-0.390296	-1.1128	0.306738	0.71227
gobp positive regulation of fatty acid metabolic process	28	0.369268	1.09252	0.306889	1
gobp regulation of exocytosis	182	-0.272218	-1.04981	0.307061	0.791208
gobp response to mineralocorticoid	26	-0.400199	-1.10016	0.307116	0.735121
gobp neurotransmitter metabolic process	18	-0.426208	-1.11253	0.307692	0.712525
gobp camp metabolic process	21	0.412306	1.11672	0.308534	1
gobp cellular modified amino acid metabolic process	157	-0.275366	-1.06147	0.308703	0.781202
gobp establishment of planar polarity of embryonic epithelium	15	-0.467474	-1.12921	0.309259	0.686711
gobp fatty acid metabolic process	327	-0.254193	-1.05111	0.309859	0.78987
gobp regulation of epithelial cell apoptotic process	72	-0.31583	-1.08492	0.310786	0.750539
gobp negative regulation of potassium ion transport	23	-0.408407	-1.11124	0.310835	0.71565
gobp mitochondrial outer membrane permeabilization involved in programmed cell death	38	-0.347674	-1.07828	0.311355	0.758701
gobp sterol biosynthetic process	56	-0.329914	-1.08531	0.311504	0.750648
gobp regulation of leukocyte degranulation	43	0.335392	1.08933	0.311905	1
gobp columnar cuboidal epithelial cell differentiation	75	-0.313688	-1.08689	0.311958	0.75
gobp regulation of protein secretion	205	-0.265388	-1.05427	0.3125	0.787333
gobp peptidyl threonine dephosphorylation	16	0.435216	1.12364	0.312896	1
gobp cell cell junction organization	181	-0.272649	-1.05401	0.313099	0.786219
gobp negative regulation of epithelial cell migration	81	-0.310053	-1.07491	0.313531	0.76164
gobp cell substrate junction organization	96	-0.298881	-1.06964	0.313659	0.76853
gobp regulation of peptide transport	140	-0.28301	-1.06477	0.313894	0.776275
gobp neuron projection arborization	29	-0.390467	-1.10789	0.313975	0.720984
gobp pyrimidine deoxyribonucleotide metabolic process	23	-0.410899	-1.11656	0.314286	0.70704
gobp regulation of lymphocyte chemotaxis	15	0.437971	1.11879	0.314351	1
gobp mammary gland epithelial cell proliferation	25	-0.3948	-1.10577	0.314453	0.725458
gobp interleukin 8 production	72	0.304892	1.08662	0.31448	1
gobp fibroblast growth factor receptor signaling pathway	71	0.306888	1.0711	0.314496	1
gobp glutamine family amino acid catabolic process	23	0.391465	1.10281	0.315098	1
gobp negative regulation of glycoprotein metabolic process	18	0.423725	1.11548	0.316008	1
gobp regulation of mitochondrial membrane permeability involved in apoptotic process	41	-0.353019	-1.09508	0.316574	0.738043
gobp regulation of extracellular matrix assembly	15	-0.460423	-1.13144	0.31694	0.683252
gobp 3 phosphoadenosine 5 phosphosulfate metabolic process	19	-0.438358	-1.12077	0.317121	0.695949
gobp synaptic vesicle exocytosis	97	-0.302964	-1.0858	0.317204	0.751725
gobp mesenchyme morphogenesis	51	-0.33569	-1.08337	0.317774	0.752572
gobp zinc ion homeostasis	35	0.350134	1.07916	0.317778	1
gobp sperm egg recognition	28	-0.383056	-1.09061	0.317844	0.746855
gobp secondary alcohol metabolic process	126	-0.287158	-1.06735	0.317869	0.773315
gobp torc1 signaling	50	-0.340773	-1.08547	0.318015	0.751459
gobp spinal cord development	73	-0.315632	-1.07731	0.318493	0.756616
gobp regulation of synaptic vesicle recycling	20	-0.425965	-1.11571	0.3186	0.707984
gobp purine nucleotide catabolic process	43	0.335777	1.08058	0.318707	1
gobp regulation of secretion	494	-0.243795	-1.04528	0.318797	0.797748
gobp regulation of membrane permeability	67	-0.325283	-1.07794	0.319008	0.757799
gobp proton transporting two sector atpase complex assembly	16	-0.454832	-1.13445	0.319471	0.680795
gobp cellular response to gonadotropin stimulus	15	-0.441586	-1.11291	0.319549	0.71265
gobp regulation of cyclin dependent protein kinase activity	96	-0.299922	-1.07112	0.319865	0.768869
gobp neural retina development	54	-0.328732	-1.07876	0.320138	0.758394
gobp sex determination	19	0.410042	1.09244	0.320175	1
gobp regulation of gliogenesis	86	0.290818	1.06663	0.320293	1
gobp negative regulation of interleukin 1 production	28	0.36537	1.08159	0.320455	1
gobp ruffle organization	51	-0.334744	-1.08181	0.321053	0.755348
gobp neuron death	313	-0.253284	-1.04238	0.321928	0.800828
gobp response to estradiol	102	-0.298384	-1.07802	0.322115	0.758226
gobp cellular metabolic compound salvage	27	0.364237	1.0696	0.322506	1
gobp negative regulation of endoplasmic reticulum stress induced intrinsic apoptotic signaling pathway	18	0.420453	1.11507	0.323144	1
gobp alpha beta t cell activation	118	0.273457	1.0534	0.323232	1
gobp cgmp mediated signaling	25	-0.39572	-1.10967	0.323308	0.718951
gobp positive regulation of lipid biosynthetic process	70	0.301923	1.07228	0.323672	1
gobp regulation of low density lipoprotein particle clearance	15	0.433905	1.10966	0.323789	1
gobp negative regulation of cell migration involved in sprouting angiogenesis	26	-0.391265	-1.09126	0.324176	0.745932
gobp negative regulation of reactive oxygen species metabolic process	37	-0.358601	-1.07098	0.324275	0.768695
gobp semaphorin plexin signaling pathway	41	-0.350822	-1.08388	0.324742	0.752164
gobp regulation of cholesterol efflux	38	-0.356925	-1.08215	0.325	0.754808
gobp mitochondrial depolarization	20	0.416548	1.1168	0.325112	1
gobp homotypic cell cell adhesion	79	-0.312603	-1.08388	0.325217	0.751466
gobp digestion	84	-0.306219	-1.06879	0.326159	0.769525
gobp tubulin deacetylation	22	-0.394793	-1.06367	0.326996	0.778064
gobp cellular pigmentation	52	-0.334407	-1.07977	0.327119	0.758338
gobp nuclear body organization	16	0.429052	1.09383	0.327314	1
gobp positive regulation of lamellipodium organization	33	-0.367699	-1.08722	0.327526	0.749506
gobp synaptic transmission cholinergic	21	-0.422812	-1.11856	0.327684	0.701566
gobp epithelial cell development	175	-0.272408	-1.06448	0.327731	0.77659
gobp endothelial cell apoptotic process	51	-0.340599	-1.08509	0.327808	0.750667
gobp positive regulation of muscle hypertrophy	26	-0.387055	-1.09536	0.327986	0.737821
gobp regulation of dendrite development	89	-0.302	-1.06344	0.32872	0.777571
gobp epithelial to mesenchymal transition involved in endocardial cushion formation	19	-0.421718	-1.11011	0.32902	0.718778
gobp relaxation of muscle	25	-0.385042	-1.08765	0.329137	0.749371
gobp regulation of smooth muscle cell differentiation	34	0.35012	1.07564	0.329519	1
gobp regulation of production of molecular mediator of immune response	127	0.268619	1.04452	0.330025	1
gobp regulation of centrosome cycle	50	0.318748	1.06699	0.330275	1
gobp cellular modified amino acid catabolic process	27	-0.378115	-1.08045	0.330341	0.757296
gobp negative regulation of cd4 positive alpha beta t cell activation	24	0.389865	1.10823	0.330508	1
gobp regulation of plasminogen activation	15	-0.453745	-1.10568	0.330827	0.724327
gobp energy homeostasis	36	-0.357185	-1.09614	0.330948	0.739252
gobp regulation of leukocyte chemotaxis	95	-0.299268	-1.06647	0.33165	0.775782
gobp glycoprotein catabolic process	24	0.385765	1.09221	0.331719	1
gobp lipid catabolic process	262	-0.257109	-1.04356	0.331723	0.799321
gobp positive regulation of epidermal cell differentiation	22	0.400816	1.08127	0.331858	1
gobp positive regulation of embryonic development	18	-0.421108	-1.10128	0.332054	0.733982
gobp regulation of protein targeting to membrane	33	-0.37025	-1.09605	0.332054	0.738847
gobp positive regulation of plasma membrane bounded cell projection assembly	96	-0.297427	-1.06641	0.332192	0.774613
gobp regulation of brown fat cell differentiation	18	0.420729	1.10688	0.332609	1
gobp b cell apoptotic process	23	-0.401651	-1.0885	0.332721	0.750701
gobp amine catabolic process	27	0.376527	1.09293	0.333333	1
gobp positive regulation of smooth muscle cell proliferation	81	-0.30417	-1.05781	0.333333	0.782923
gobp regulation of receptor mediated endocytosis	96	-0.293566	-1.0552	0.333333	0.785403
gobp membrane raft organization	20	-0.427392	-1.09853	0.333966	0.737962
gobp cytokine production involved in inflammatory response	53	0.315627	1.06479	0.334029	1
gobp positive regulation of secretion	248	-0.2603	-1.05319	0.334395	0.787138
gobp positive regulation of organ growth	42	-0.34371	-1.07089	0.334532	0.767597
gobp regulation of b cell differentiation	25	-0.389773	-1.08561	0.334572	0.75168
gobp mammary gland alveolus development	18	-0.419605	-1.08315	0.335106	0.75267
gobp respiratory system process	35	-0.359849	-1.06503	0.33557	0.776743
gobp dopamine metabolic process	33	-0.370098	-1.07932	0.335727	0.757852
gobp cellular response to acid chemical	79	-0.308637	-1.06208	0.336315	0.779766
gobp detection of temperature stimulus involved in sensory perception	15	-0.456708	-1.10406	0.336484	0.727242
gobp regulated exocytosis	203	-0.263718	-1.04398	0.336538	0.799733
gobp cellular response to peptide	315	-0.251011	-1.03589	0.337008	0.810428
gobp alpha beta t cell differentiation	83	0.292338	1.05473	0.337079	1
gobp polyol biosynthetic process	54	-0.327809	-1.07094	0.337456	0.768124
gobp regulation of mitochondrial membrane permeability	56	-0.330254	-1.07906	0.338028	0.758008
gobp cellular response to fluid shear stress	20	0.397666	1.08999	0.338362	1
gobp thioester biosynthetic process	43	-0.338176	-1.06587	0.338798	0.775107
gobp regulation of lipoprotein metabolic process	17	0.422493	1.10129	0.339019	1
gobp peroxisome proliferator activated receptor signaling pathway	19	-0.41799	-1.09439	0.339216	0.739082
gobp positive regulation of protein secretion	106	-0.291309	-1.05742	0.339559	0.783639
gobp regulation of icosanoid secretion	19	-0.412733	-1.07972	0.339623	0.757129
gobp positive regulation of defense response	219	0.248219	1.03709	0.339853	1
gobp positive regulation of sodium ion transmembrane transport	16	-0.427285	-1.09039	0.340226	0.746207
gobp protein kinase b signaling	173	-0.270278	-1.04968	0.341424	0.791048
gobp positive regulation of protein containing complex disassembly	32	-0.367008	-1.08805	0.341682	0.749394
gobp mitochondrial calcium ion transmembrane transport	18	0.416076	1.1028	0.341826	1
gobp tail anchored membrane protein insertion into er membrane	17	0.410291	1.0867	0.341991	1
gobp response to inorganic substance	448	-0.241417	-1.03331	0.342146	0.814241
gobp pteridine containing compound metabolic process	34	-0.363636	-1.07534	0.342373	0.761527
gobp copper ion transport	16	-0.445493	-1.11331	0.342803	0.713381
gobp base excision repair	43	0.333015	1.06975	0.343182	1
gobp regulation of proteasomal protein catabolic process	184	0.257222	1.03727	0.343662	1
gobp histone h3 k9 methylation	37	0.331452	1.05952	0.343681	1
gobp regulation of ruffle assembly	28	-0.385692	-1.07556	0.34375	0.761425
gobp embryonic camera type eye development	32	-0.367142	-1.07972	0.344029	0.757808
gobp fatty acid derivative biosynthetic process	37	-0.360493	-1.07265	0.344203	0.766903
gobp meiotic cell cycle	221	-0.263716	-1.04872	0.344316	0.793088
gobp keratinization	16	0.423779	1.08147	0.344468	1
gobp peptidyl serine modification	306	-0.25282	-1.03942	0.345541	0.804672
gobp lymph node development	16	-0.432646	-1.09103	0.345865	0.746005
gobp deoxyribonucleotide biosynthetic process	15	-0.458451	-1.11305	0.346743	0.712853
gobp response to gonadotropin	22	-0.388497	-1.06311	0.346939	0.778125
gobp oogenesis	82	-0.30689	-1.06083	0.347079	0.7808
gobp response to heat	96	0.277353	1.03455	0.347188	1
gobp intestinal absorption	28	-0.379159	-1.08148	0.348077	0.75581
gobp purinergic nucleotide receptor signaling pathway	27	0.373746	1.08332	0.348485	1
gobp renal system vasculature development	28	-0.374931	-1.07134	0.349091	0.768759
gobp chemokine production	74	0.298868	1.05654	0.349315	1
gobp endoderm formation	51	-0.335234	-1.07002	0.349398	0.768533
gobp monocyte chemotactic protein 1 production	18	0.400071	1.06111	0.349666	1
gobp cytoplasmic sequestering of transcription factor	15	0.433981	1.09908	0.35023	1
gobp adaptive immune response	329	0.23565	1.02882	0.35119	1
gobp cellular response to carbohydrate stimulus	120	-0.282264	-1.05422	0.351852	0.786821
gobp negative regulation of reproductive process	43	-0.345491	-1.06495	0.352313	0.776342
gobp response to amyloid beta	48	-0.326068	-1.05536	0.353261	0.78618
gobp negative regulation of coagulation	44	-0.338535	-1.05686	0.35368	0.784238
gobp negative regulation of adenylate cyclase activity	15	-0.44942	-1.09555	0.353902	0.737832
gobp positive regulation of neural precursor cell proliferation	40	-0.348443	-1.05278	0.355072	0.786601
gobp fluid transport	22	-0.400392	-1.07749	0.355286	0.757338
gobp negative regulation of transmembrane transport	102	-0.289289	-1.04366	0.355401	0.799583
gobp placenta blood vessel development	28	0.373781	1.08418	0.355748	1
gobp temperature homeostasis	156	-0.275729	-1.05095	0.356073	0.789765
gobp cellular response to alcohol	80	-0.300068	-1.04338	0.356364	0.79929
gobp hyperosmotic response	21	0.400834	1.07449	0.356846	1
gobp positive regulation of stress fiber assembly	50	-0.331058	-1.05697	0.357143	0.784514
gobp regulation of ossification	104	-0.288923	-1.04375	0.357143	0.799922
gobp synaptic vesicle priming	18	-0.420872	-1.07166	0.357274	0.769707
gobp cardiac myofibril assembly	16	-0.443134	-1.08582	0.357278	0.75235
gobp ovulation	21	0.402266	1.09114	0.357456	1
gobp purine containing compound catabolic process	48	0.322303	1.04628	0.357778	1
gobp mesoderm morphogenesis	60	-0.320935	-1.06026	0.357782	0.779472
gobp pyrimidine ribonucleotide biosynthetic process	22	-0.394612	-1.0743	0.358696	0.763198
gobp neuron recognition	43	-0.339434	-1.06385	0.359066	0.778164
gobp atrial septum development	20	-0.409361	-1.06897	0.359206	0.769533
gobp neuron maturation	40	-0.345286	-1.07165	0.359788	0.769024
gobp positive regulation of cell growth	142	-0.27403	-1.03867	0.359806	0.80598
gobp positive regulation of alpha beta t cell activation	52	0.319635	1.05585	0.359903	1
gobp divalent inorganic cation homeostasis	391	-0.244374	-1.03387	0.35994	0.814159
gobp negative regulation of protein secretion	54	-0.314674	-1.04828	0.360075	0.793294
gobp positive regulation of fatty acid biosynthetic process	16	0.408902	1.06167	0.360082	1
gobp receptor signaling pathway via stat	135	0.264026	1.04113	0.360406	1
gobp negative regulation of wound healing	58	-0.313186	-1.04598	0.360771	0.797962
gobp regulation of notch signaling pathway	83	-0.302834	-1.05389	0.361204	0.785996
gobp activation of gtpase activity	105	-0.279084	-1.03076	0.361403	0.814912
gobp regulation of superoxide anion generation	19	0.413273	1.08166	0.361472	1
gobp establishment of cell polarity	131	-0.276428	-1.03844	0.361809	0.805511
gobp t cell homeostasis	34	-0.352638	-1.05963	0.362292	0.780542
gobp tight junction organization	68	0.297911	1.04907	0.362998	1
gobp positive regulation of vascular associated smooth muscle cell proliferation	36	-0.353862	-1.06022	0.363002	0.778941
gobp lipid storage	74	-0.30764	-1.05631	0.363799	0.784896
gobp endothelial cell proliferation	160	-0.273849	-1.03732	0.364238	0.807358
gobp positive regulation of natural killer cell activation	21	-0.400333	-1.06098	0.364261	0.780973
gobp calcium ion regulated exocytosis	52	-0.321142	-1.04419	0.364437	0.800271
gobp positive regulation of t cell mediated immunity	45	0.321334	1.05518	0.36534	1
gobp substrate dependent cell migration	23	-0.38609	-1.05505	0.36553	0.785283
gobp sensory perception of light stimulus	153	0.257894	1.01974	0.365854	1
gobp positive regulation of protein localization to cell periphery	59	-0.314064	-1.05297	0.366071	0.787227
gobp vesicle docking	54	-0.32889	-1.0604	0.366197	0.78033
gobp negative regulation of inflammatory response to antigenic stimulus	22	-0.386382	-1.06075	0.366355	0.7804
gobp positive regulation of epithelial cell apoptotic process	27	-0.372428	-1.05296	0.367537	0.786609
gobp blood vessel remodeling	38	0.330206	1.04499	0.367681	1
gobp histone phosphorylation	45	0.325588	1.04837	0.367841	1
gobp negative regulation of inflammatory response	132	-0.273441	-1.02752	0.368056	0.817837
gobp regulation of dna damage response signal transduction by p53 class mediator	35	-0.350859	-1.04851	0.368421	0.793173
gobp positive regulation of fatty acid transport	22	-0.386018	-1.05899	0.368519	0.780086
gobp positive regulation of macrophage differentiation	16	-0.426363	-1.05917	0.368807	0.781442
gobp negative regulation of cell adhesion	248	-0.259298	-1.03856	0.370192	0.805766
gobp limbic system development	86	-0.294602	-1.03463	0.370242	0.812127
gobp response to fibroblast growth factor	100	0.282579	1.05074	0.370813	1
gobp secretion by tissue	29	-0.375165	-1.06611	0.371226	0.774997
gobp learning	126	-0.277653	-1.04069	0.371476	0.803484
gobp response to hydroperoxide	15	-0.438978	-1.08281	0.371534	0.75317
gobp regulation of neural precursor cell proliferation	69	-0.303583	-1.03611	0.371773	0.810323
gobp regulation of sterol transport	57	-0.318731	-1.04531	0.371841	0.798307
gobp regulation of receptor binding	20	-0.397032	-1.0517	0.37218	0.789113
gobp positive regulation of proteasomal ubiquitin dependent protein catabolic process	90	0.284032	1.04694	0.372642	1
gobp cochlea morphogenesis	18	-0.411238	-1.07748	0.372943	0.756691
gobp amine biosynthetic process	31	0.341164	1.03114	0.373272	1
gobp lymphocyte chemotaxis	33	-0.356842	-1.06056	0.373832	0.780447
gobp positive regulation of signal transduction by p53 class mediator	27	-0.367854	-1.04051	0.374312	0.803485
gobp production of molecular mediator of immune response	169	0.253398	1.03204	0.37469	1
gobp natural killer cell differentiation	22	-0.391752	-1.05917	0.375	0.780795
gobp hippocampus development	65	-0.309851	-1.0396	0.376083	0.804686
gobp positive regulation of neurotransmitter secretion	17	-0.424141	-1.0776	0.3766	0.757585
gobp replacement ossification	27	-0.381071	-1.0729	0.376623	0.766722
gobp positive regulation of epidermis development	26	0.370999	1.0451	0.376623	1
gobp cerebral cortex cell migration	40	-0.342742	-1.06111	0.377176	0.781845
gobp specification of symmetry	116	-0.284269	-1.03822	0.378194	0.805576
gobp rna polymerase ii preinitiation complex assembly	29	0.341937	1.02334	0.379464	1
gobp somatic diversification of immune receptors via somatic mutation	15	-0.432803	-1.05537	0.379507	0.786798
gobp positive regulation of leukocyte cell cell adhesion	188	0.249033	1.02534	0.379781	1
gobp positive regulation of proteolysis involved in cellular protein catabolic process	127	0.268152	1.02471	0.38	1
gobp regulation of cysteine type endopeptidase activity	204	-0.258658	-1.0301	0.380098	0.813978
gobp stem cell division	24	-0.377405	-1.04078	0.380256	0.803838
gobp reactive oxygen species biosynthetic process	48	-0.332851	-1.04134	0.380623	0.803205
gobp positive regulation of protein depolymerization	16	-0.435528	-1.07001	0.380769	0.767886
gobp icosanoid metabolic process	82	0.284524	1.03872	0.380952	1
gobp negative regulation of lymphocyte activation	124	-0.280323	-1.03036	0.381032	0.813764
gobp retinoic acid receptor signaling pathway	24	0.367524	1.03984	0.381156	1
gobp regulation of lymphocyte mediated immunity	124	0.264888	1.02894	0.381188	1
gobp regulation of histone h3 k9 methylation	24	0.373554	1.05799	0.381743	1
gobp phosphatidic acid metabolic process	35	-0.360092	-1.05908	0.382301	0.780438
gobp positive regulation of blood circulation	27	-0.37125	-1.04266	0.382562	0.800432
gobp positive regulation of antigen receptor mediated signaling pathway	21	0.374565	1.03741	0.382979	1
gobp phospholipid metabolic process	349	-0.24568	-1.0251	0.383704	0.819306
gobp positive regulation of signaling receptor activity	38	-0.353357	-1.06225	0.384045	0.779818
gobp regulation of neutrophil chemotaxis	28	-0.370624	-1.05047	0.384045	0.790174
gobp positive regulation of leukocyte proliferation	120	0.264352	1.02785	0.384409	1
gobp embryonic digestive tract development	30	0.339788	1.03741	0.384783	1
gobp positive regulation of natural killer cell mediated immunity	16	0.405661	1.05295	0.384946	1
gobp positive regulation of peptidyl tyrosine phosphorylation	149	0.258254	1.01906	0.385	1
gobp positive regulation of wound healing	48	-0.322924	-1.03287	0.385017	0.81516
gobp inflammatory response to antigenic stimulus	53	0.302916	1.02084	0.385321	1
gobp positive regulation of natural killer cell mediated cytotoxicity	15	0.4244	1.05818	0.385463	1
gobp activation of cysteine type endopeptidase activity	18	-0.406173	-1.05171	0.385714	0.789716
gobp regulation of cardiac muscle cell proliferation	39	-0.346011	-1.04043	0.385965	0.803095
gobp phosphatidylcholine metabolic process	59	-0.317601	-1.03268	0.386087	0.814583
gobp postsynaptic membrane organization	34	-0.350712	-1.04698	0.386364	0.795826
gobp polyamine metabolic process	18	0.409458	1.05607	0.386463	1
gobp odontogenesis of dentin containing tooth	62	-0.313065	-1.03372	0.386598	0.814072
gobp histone h3 k4 trimethylation	21	0.373533	1.04371	0.387226	1
gobp positive regulation of myeloid leukocyte cytokine production involved in immune response	20	-0.399744	-1.04	0.387681	0.803949
gobp negative regulation of phosphoprotein phosphatase activity	23	0.367961	1.05064	0.387931	1
gobp regulation of myeloid leukocyte mediated immunity	54	0.303145	1.03286	0.388235	1
gobp monocarboxylic acid metabolic process	498	-0.236092	-1.01334	0.388479	0.838436
gobp regulation of response to interferon gamma	15	0.425317	1.06391	0.388889	1
gobp negative regulation of epithelial to mesenchymal transition	34	-0.357134	-1.05637	0.389313	0.785324
gobp triglyceride catabolic process	20	-0.396127	-1.05785	0.389381	0.783447
gobp regulation of systemic arterial blood pressure by renin angiotensin	19	-0.411746	-1.0657	0.389513	0.775054
gobp myeloid leukocyte migration	167	0.254779	1.03175	0.38992	1
gobp positive regulation of transmembrane receptor protein serine threonine kinase signaling pathway	106	-0.279845	-1.02858	0.390119	0.816088
gobp ensheathment of neurons	129	-0.273608	-1.02523	0.390445	0.820776
gobp regulation of nuclear transcribed mrna poly a tail shortening	15	-0.429988	-1.0536	0.390511	0.786326
gobp striatum development	17	-0.415236	-1.04811	0.390764	0.793226
gobp prostaglandin transport	17	-0.41695	-1.05148	0.391714	0.78924
gobp glandular epithelial cell development	26	-0.375809	-1.05584	0.392336	0.785846
gobp mrna cis splicing via spliceosome	31	0.348904	1.03979	0.392857	1
gobp neuromuscular process	117	-0.278299	-1.02606	0.39374	0.820449
gobp regulation of lipoprotein particle clearance	23	0.365013	1.03297	0.393805	1
gobp inclusion body assembly	23	0.37222	1.02723	0.394209	1
gobp pyrimidine containing compound metabolic process	80	-0.296876	-1.03267	0.394604	0.813938
gobp protein localization to extracellular region	300	-0.247351	-1.01637	0.394984	0.835303
gobp negative regulation of signaling receptor activity	38	-0.344275	-1.04103	0.39531	0.80363
gobp olfactory lobe development	29	-0.366248	-1.03249	0.39551	0.813282
gobp somatic diversification of immune receptors	72	-0.294305	-1.01571	0.395548	0.834512
gobp positive regulation of telomere maintenance via telomere lengthening	37	-0.342877	-1.03037	0.395604	0.814366
gobp chromatin assembly or disassembly	202	0.248349	1.02382	0.396739	1
gobp ras protein signal transduction	328	-0.247081	-1.01898	0.39685	0.829343
gobp positive regulation of alpha beta t cell differentiation	39	0.326762	1.03054	0.39693	1
gobp cellular response to steroid hormone stimulus	177	-0.262855	-1.02069	0.397611	0.829086
gobp alditol metabolic process	16	0.406565	1.05055	0.397826	1
gobp pigment cell differentiation	32	-0.352617	-1.03908	0.398165	0.805228
gobp embryo implantation	48	0.31826	1.04587	0.398649	1
gobp endodermal cell differentiation	42	-0.33563	-1.03201	0.398876	0.81376
gobp glycosaminoglycan catabolic process	22	0.373206	1.0343	0.399573	1
gobp regulation of macrophage differentiation	21	-0.393634	-1.04731	0.4	0.79534
gobp positive regulation of interleukin 4 production	19	0.38305	1.02378	0.4	1
gobp peroxisome organization	36	-0.343417	-1.05402	0.400344	0.78685
gobp phosphate ion transport	21	-0.39258	-1.05054	0.400786	0.790582
gobp glial cell migration	43	-0.337844	-1.05014	0.401384	0.790699
gobp negative regulation of nuclear division	51	-0.324368	-1.03239	0.401408	0.812962
gobp positive regulation of bmp signaling pathway	32	-0.359765	-1.04683	0.401786	0.79569
gobp regulation of monooxygenase activity	45	0.319909	1.03328	0.401806	1
gobp regulation of amino acid transport	31	-0.352445	-1.02547	0.402697	0.821245
gobp microtubule based movement	333	-0.242566	-1.01584	0.403077	0.83534
gobp negative regulation of cell cycle g1 s phase transition	80	-0.289981	-1.01172	0.403974	0.842202
gobp pallium development	145	-0.269121	-1.01904	0.404145	0.829745
gobp peptidyl tyrosine modification	315	-0.245664	-1.01124	0.404223	0.84262
gobp clathrin coat assembly	17	-0.41954	-1.06035	0.404332	0.779839
gobp cellular response to camp	43	0.318549	1.0213	0.404598	1
gobp aminoglycan metabolic process	115	0.264738	1.01363	0.404826	1
gobp mammary gland duct morphogenesis	25	-0.367824	-1.04576	0.405063	0.797378
gobp aortic valve morphogenesis	27	-0.369783	-1.04317	0.405263	0.799323
gobp peptidyl lysine methylation	133	0.262174	1.02469	0.405473	1
gobp long chain fatty acyl coa biosynthetic process	18	-0.400773	-1.0356	0.405904	0.81078
gobp positive regulation of cardiac muscle cell proliferation	25	0.354633	1.0282	0.406383	1
gobp response to dietary excess	21	-0.379407	-1.03	0.407555	0.813669
gobp negative regulation of macrophage activation	16	-0.423608	-1.04178	0.408318	0.802358
gobp cellular response to exogenous dsrna	16	-0.411025	-1.03252	0.408451	0.813799
gobp regulation of ubiquitin protein ligase activity	24	-0.380232	-1.03747	0.408663	0.807472
gobp extracellular matrix disassembly	51	0.304628	1.01739	0.408676	1
gobp positive regulation of t helper cell differentiation	16	0.401984	1.02821	0.409091	1
gobp peptidyl l cysteine s palmitoylation	23	-0.365971	-1.01069	0.409091	0.841962
gobp notch signaling pathway	155	-0.264429	-1.01291	0.409462	0.839284
gobp metanephric epithelium development	19	-0.399226	-1.04408	0.409574	0.80004
gobp angiogenesis involved in wound healing	26	-0.368957	-1.02231	0.411321	0.824617
gobp negative regulation of plasma membrane bounded cell projection assembly	33	-0.354199	-1.02882	0.411335	0.815894
gobp myeloid cell apoptotic process	27	0.349925	1.02224	0.412017	1
gobp vitamin biosynthetic process	18	-0.40839	-1.03079	0.412078	0.815475
gobp metanephric tubule development	17	-0.403224	-1.03122	0.4122	0.815299
gobp nucleosome assembly	102	0.270434	1.01471	0.412322	1
gobp positive regulation of chemotaxis	108	-0.281097	-1.02413	0.412371	0.820845
gobp negative regulation of phosphorylation	348	-0.243597	-1.01389	0.413476	0.838351
gobp positive regulation of release of cytochrome c from mitochondria	24	-0.377667	-1.03281	0.413603	0.81476
gobp positive regulation of t cell migration	24	-0.367903	-1.02892	0.413793	0.816172
gobp negative regulation of vascular associated smooth muscle cell migration	15	0.41683	1.03404	0.413943	1
gobp collagen fibril organization	59	-0.308572	-1.02543	0.414802	0.820739
gobp polyamine biosynthetic process	15	0.403258	1.02413	0.415217	1
gobp maintenance of gastrointestinal epithelium	15	-0.421762	-1.02633	0.415301	0.820836
gobp mitotic cytokinetic process	22	-0.385278	-1.03627	0.41533	0.810374
gobp deoxyribose phosphate catabolic process	26	-0.370801	-1.03502	0.415441	0.811455
gobp epithelial cell differentiation involved in kidney development	41	-0.338078	-1.03109	0.415584	0.815087
gobp regulation of antigen receptor mediated signaling pathway	53	0.297554	1.00521	0.415865	1
gobp positive regulation of mapk cascade	392	-0.240113	-1.01427	0.415888	0.837612
gobp positive regulation of oligodendrocyte differentiation	18	0.387556	1.0191	0.415966	1
gobp cerebellar purkinje cell layer development	25	-0.367614	-1.03124	0.416226	0.815886
gobp adaptive immune response based on somatic recombination of immune receptors built from immunoglobulin superfamily domains	226	0.247338	1.02067	0.41623	1
gobp post embryonic animal organ development	15	-0.416639	-1.0198	0.41651	0.830333
gobp positive regulation of cd4 positive alpha beta t cell differentiation	25	0.369695	1.03343	0.416667	1
gobp defense response to gram positive bacterium	55	0.301789	1.01814	0.416667	1
gobp amine metabolic process	102	0.264408	1.00071	0.416667	1
gobp maternal process involved in female pregnancy	51	0.305723	1.01518	0.416851	1
gobp response to cadmium ion	48	0.302791	1.01369	0.416851	1
gobp mitotic intra s dna damage checkpoint signaling	17	-0.403705	-1.02742	0.417279	0.817512
gobp regulation of t cell differentiation	114	0.261221	1.00007	0.417284	1
gobp axonal transport of mitochondrion	17	-0.407972	-1.03366	0.417293	0.813658
gobp vesicle fusion to plasma membrane	19	-0.392056	-1.02516	0.417391	0.819744
gobp ganglioside metabolic process	23	-0.3681	-1.00786	0.417745	0.846719
gobp positive regulation of phosphatase activity	30	-0.352688	-1.02454	0.417883	0.820665
gobp chemokine c x c motif ligand 2 production	16	-0.40361	-1.0306	0.418647	0.814816
gobp regulation of lymphocyte migration	47	-0.326183	-1.02365	0.418848	0.821864
gobp adherens junction organization	47	-0.323894	-1.01172	0.419032	0.842835
gobp lactation	40	-0.32747	-1.0163	0.42	0.834269
gobp adenylate cyclase modulating g protein coupled receptor signaling pathway	161	-0.260787	-1.01074	0.420608	0.842442
gobp response to axon injury	74	-0.302159	-1.03524	0.420677	0.811327
gobp regulation of b cell apoptotic process	18	-0.396669	-1.02616	0.420857	0.820799
gobp negative regulation of alpha beta t cell activation	33	0.337388	1.02424	0.421296	1
gobp skin epidermis development	72	-0.301239	-1.02045	0.421585	0.829259
gobp positive regulation of nervous system process	28	-0.365031	-1.0111	0.421642	0.842489
gobp thymocyte apoptotic process	16	0.387965	1.00223	0.421712	1
gobp retrograde axonal transport	20	-0.390147	-1.02991	0.422587	0.813356
gobp negative regulation of striated muscle cell differentiation	35	-0.333547	-1.00323	0.422868	0.854557
gobp regulation of neutrophil migration	39	-0.336166	-1.03054	0.425047	0.814393
gobp cell death in response to hydrogen peroxide	30	-0.351343	-1.02016	0.425087	0.829651
gobp neuron fate commitment	39	0.316429	1.00028	0.425721	1
gobp focal adhesion assembly	81	-0.291381	-1.01636	0.42596	0.83472
gobp labyrinthine layer morphogenesis	18	0.381135	1.0054	0.426049	1
gobp establishment of mitotic spindle localization	32	0.337507	1.00727	0.42616	1
gobp positive regulation of cell junction assembly	88	-0.28356	-1.00722	0.426667	0.846369
gobp uterus development	18	-0.407181	-1.04433	0.42685	0.800437
gobp prostanoid biosynthetic process	25	-0.369998	-1.02212	0.427239	0.824616
gobp regulation of long term synaptic potentiation	39	-0.330601	-1.01931	0.427289	0.830138
gobp ruffle assembly	40	-0.335761	-1.01813	0.427536	0.831069
gobp negative regulation of transcription regulatory region dna binding	17	0.401078	1.02457	0.427948	1
gobp cellular response to hormone stimulus	496	-0.235874	-1.0135	0.427948	0.839116
gobp regulation of macrophage activation	50	-0.316708	-1.00747	0.428064	0.847418
gobp lung cell differentiation	19	-0.400714	-1.04585	0.428571	0.797745
gobp alpha amino acid catabolic process	81	0.278016	1.01436	0.428571	1
gobp perk mediated unfolded protein response	17	0.384185	0.999696	0.428879	1
gobp gastrulation with mouth forming second	21	-0.381519	-1.02564	0.429348	0.821309
gobp collagen metabolic process	89	-0.289017	-1.01344	0.430034	0.838728
gobp gtp metabolic process	24	-0.372035	-1.0244	0.430427	0.820527
gobp cellular response to retinoic acid	58	0.290647	1.00233	0.430524	1
gobp response to salt stress	21	0.370175	1.01373	0.430736	1
gobp regulation of gtp binding	15	-0.418079	-1.01923	0.430769	0.829776
gobp negative regulation of blood vessel endothelial cell migration	49	-0.318169	-1.01108	0.430909	0.841916
gobp subpallium development	22	-0.377894	-1.02796	0.431002	0.817584
gobp negative regulation of growth	215	-0.252745	-1.00926	0.431034	0.843155
gobp dna dealkylation	26	-0.360577	-1.02519	0.431298	0.820274
gobp cellular response to estrogen stimulus	15	-0.407065	-1.00961	0.431412	0.844484
gobp response to peptide	421	-0.238734	-1.00957	0.432836	0.843996
gobp negative regulation of viral genome replication	50	-0.316178	-1.01776	0.432862	0.831731
gobp regulation of fat cell differentiation	119	0.259575	1.00065	0.433498	1
gobp positive regulation of mrna processing	29	-0.35482	-1.01579	0.434381	0.834887
gobp positive regulation of ubiquitin dependent protein catabolic process	103	0.265502	1.00385	0.434447	1
gobp axonal fasciculation	20	-0.383363	-1.02305	0.434783	0.823332
gobp quinone metabolic process	34	0.329713	1.00886	0.434783	1
gobp podosome assembly	19	0.381531	1.00123	0.435294	1
gobp deoxyribonucleoside triphosphate metabolic process	15	-0.408918	-1.00676	0.435453	0.846739
gobp cellular ketone metabolic process	178	0.246497	1.00384	0.435696	1
gobp regulation of muscle organ development	35	0.324292	1.00384	0.43578	1
gobp stress granule assembly	27	-0.368125	-1.0171	0.43617	0.833386
gobp organic hydroxy compound catabolic process	65	-0.299903	-1.01531	0.436697	0.835268
gobp positive regulation of pathway restricted smad protein phosphorylation	44	-0.321203	-1.00947	0.436945	0.843732
gobp endocrine hormone secretion	40	0.30933	0.997702	0.437071	1
gobp negative regulation of leukocyte cell cell adhesion	107	-0.277752	-1.0022	0.438017	0.854323
gobp myeloid cell development	64	0.282817	0.994103	0.438356	1
gobp regulation of receptor signaling pathway via stat	84	0.27041	0.997492	0.438554	1
gobp receptor recycling	31	-0.341806	-1.00297	0.439286	0.854174
gobp detection of visible light	33	0.323384	1.00341	0.439535	1
gobp endoderm development	70	-0.302273	-1.01966	0.440208	0.830192
gobp cellular response to ketone	86	-0.287958	-1.01142	0.440647	0.842599
gobp positive regulation of extracellular matrix organization	27	-0.354053	-1.00302	0.441121	0.854658
gobp negative regulation of blood circulation	19	-0.385111	-1.00747	0.442164	0.846797
gobp regulation of superoxide metabolic process	28	0.341061	0.997202	0.442478	1
gobp cellular response to glucose starvation	48	0.299901	0.987343	0.442922	1
gobp anterograde axonal transport	48	-0.312245	-1.00849	0.44405	0.84516
gobp positive regulation of chromosome separation	17	0.390512	1.0113	0.444444	1
gobp dicarboxylic acid transport	74	-0.298518	-1.0229	0.444637	0.823209
gobp barbed end actin filament capping	25	-0.369398	-1.01462	0.444653	0.837067
gobp organophosphate ester transport	126	-0.268242	-0.999999	0.444984	0.858906
gobp positive regulation of nitric oxide synthase activity	19	-0.379098	-1.00736	0.445269	0.846509
gobp sterol homeostasis	73	-0.289935	-0.990698	0.445614	0.872458
gobp negative regulation of phosphorus metabolic process	398	-0.236775	-1.00581	0.445619	0.849354
gobp negative regulation of cell activation	171	-0.258407	-0.998548	0.445724	0.86086
gobp cellular response to lipoprotein particle stimulus	31	-0.346663	-1.00479	0.44717	0.850993
gobp positive regulation of lipid storage	20	-0.383869	-1.00942	0.447955	0.843249
gobp response to salt	17	-0.399401	-1.00486	0.448211	0.851384
gobp histone h3 k27 methylation	17	0.380445	1.01007	0.448421	1
gobp regulation of chromatin assembly or disassembly	31	0.333176	0.996117	0.448513	1
gobp natural killer cell activation	66	-0.292383	-0.998387	0.448649	0.860835
gobp glycerolipid catabolic process	50	-0.314239	-0.998879	0.449057	0.861601
gobp transepithelial transport	28	0.335129	0.995912	0.449541	1
gobp negative regulation of nucleocytoplasmic transport	22	-0.384348	-1.02753	0.449909	0.81843
gobp positive regulation of blood vessel endothelial cell proliferation involved in sprouting angiogenesis	15	-0.392745	-1.00272	0.450805	0.854412
gobp cellular response to calcium ion	66	-0.296685	-1.00254	0.451439	0.853774
gobp lens development in camera type eye	67	-0.299456	-1.00695	0.451839	0.846721
gobp negative regulation of cardiac muscle tissue growth	24	-0.369872	-1.01855	0.45283	0.830195
gobp regulation of blood pressure	137	-0.262695	-0.997075	0.453287	0.862878
gobp diol metabolic process	29	-0.348611	-1.00136	0.453571	0.856034
gobp dopamine receptor signaling pathway	36	-0.329463	-0.995592	0.454219	0.863704
gobp long term synaptic depression	23	-0.366004	-1.00265	0.45488	0.854
gobp regulation of water loss via skin	22	0.362585	1.00965	0.455172	1
gobp antigen processing and presentation of peptide antigen via mhc class i	27	-0.357949	-0.993367	0.456014	0.86631
gobp regulation of respiratory gaseous exchange	18	-0.390937	-1.00011	0.456274	0.859173
gobp apoptotic mitochondrial changes	98	-0.278104	-0.996902	0.456942	0.862874
gobp cytoplasmic sequestering of protein	22	0.370377	1.00544	0.45733	1
gobp organic hydroxy compound metabolic process	453	-0.231934	-0.998617	0.458396	0.861231
gobp cardiac atrium morphogenesis	24	-0.356211	-0.997969	0.458564	0.861675
gobp response to ischemia	45	-0.314013	-0.990552	0.458962	0.871697
gobp positive regulation of amino acid transport	17	-0.410036	-1.01948	0.459302	0.830157
gobp detection of stimulus involved in sensory perception	119	-0.26821	-0.991921	0.459866	0.870161
gobp detection of stimulus	215	-0.248679	-0.989149	0.46	0.874096
gobp lipid export from cell	37	0.320191	0.99604	0.460084	1
gobp pancreas development	63	-0.295177	-0.987006	0.460111	0.875915
gobp antigen processing and presentation of exogenous antigen	33	-0.33941	-0.995954	0.460259	0.864982
gobp positive regulation of neuroblast proliferation	20	-0.378319	-1.0102	0.46055	0.843067
gobp plasma membrane repair	21	-0.371808	-0.989891	0.460821	0.872089
gobp positive regulation of glycoprotein metabolic process	24	-0.356853	-0.98904	0.461538	0.873246
gobp regulation of response to wounding	136	-0.262337	-0.989143	0.461794	0.873495
gobp neural crest cell differentiation	80	-0.286147	-0.991187	0.462081	0.872081
gobp positive regulation of heart rate	17	0.384849	1.00069	0.462151	1
gobp adipose tissue development	41	-0.327353	-1.00424	0.462366	0.852298
gobp gap junction assembly	15	-0.40546	-1.00512	0.462687	0.851141
gobp signal release	368	-0.237966	-0.995847	0.463526	0.864097
gobp bone mineralization	102	0.264367	0.986429	0.464103	1
gobp glucose catabolic process	19	-0.381991	-1.00407	0.46422	0.852273
gobp neurotrophin trk receptor signaling pathway	22	-0.369503	-0.993404	0.464351	0.867417
gobp positive regulation of epithelial cell proliferation	174	-0.255083	-0.988451	0.464646	0.873427
gobp positive regulation of nitric oxide synthase biosynthetic process	15	0.396151	0.990353	0.465217	1
gobp autophagy of mitochondrion	85	0.268557	0.995569	0.465278	1
gobp regulation of fatty acid biosynthetic process	37	0.325224	0.990811	0.465753	1
gobp embryonic axis specification	29	-0.333615	-0.979003	0.46593	0.887964
gobp regulation of cardiac muscle cell membrane repolarization	19	-0.375947	-0.993398	0.466292	0.866814
gobp p38mapk cascade	52	0.294594	0.995027	0.466346	1
gobp bile acid and bile salt transport	22	0.366766	1.00554	0.466518	1
gobp arachidonic acid secretion	17	-0.399572	-0.994839	0.466539	0.86568
gobp antigen processing and presentation of peptide antigen	48	-0.307305	-0.979215	0.466552	0.887833
gobp amyloid precursor protein catabolic process	58	-0.29814	-0.97769	0.466912	0.888747
gobp nucleolar large rrna transcription by rna polymerase i	18	0.378512	1.00605	0.46697	1
gobp acylglycerol homeostasis	29	-0.345854	-0.998682	0.468045	0.86164
gobp dna biosynthetic process	182	-0.255978	-0.992858	0.468051	0.8675
gobp cardiac atrium development	32	-0.348763	-0.999005	0.468864	0.861809
gobp regulation of cell substrate junction organization	67	-0.293238	-0.983431	0.469027	0.878912
gobp nucleotide salvage	16	0.384814	0.975128	0.469565	1
gobp macrophage cytokine production	15	-0.39905	-0.994136	0.47037	0.866207
gobp t helper 1 cell differentiation	16	0.387884	1.01091	0.470455	1
gobp negative regulation of cytokine production involved in immune response	19	-0.376658	-0.97976	0.470693	0.887202
gobp cyclic nucleotide metabolic process	34	0.321886	0.998031	0.470968	1
gobp pinocytosis	22	-0.363896	-0.984274	0.471404	0.877907
gobp adaptation of signaling pathway	17	-0.386561	-0.987285	0.472222	0.875557
gobp rna phosphodiester bond hydrolysis endonucleolytic	73	0.274822	0.987116	0.472554	1
gobp response to dopamine	64	-0.301282	-1.0014	0.472949	0.856505
gobp negative regulation of telomere maintenance via telomerase	20	0.365492	0.980952	0.473094	1
gobp cell volume homeostasis	27	-0.346518	-0.972702	0.473485	0.896622
gobp toll like receptor 4 signaling pathway	38	-0.323578	-0.986806	0.475265	0.875426
gobp regulation of fatty acid transport	30	-0.347793	-0.997776	0.47532	0.861097
gobp maintenance of synapse structure	20	-0.368511	-0.990531	0.47619	0.870512
gobp late endosome to vacuole transport via multivesicular body sorting pathway	17	-0.394622	-0.995864	0.476723	0.864671
gobp negative regulation of t helper cell differentiation	15	0.38491	0.985383	0.476744	1
gobp diol biosynthetic process	22	-0.355441	-0.980596	0.477011	0.886833
gobp skin development	189	-0.251028	-0.990651	0.477848	0.871993
gobp activation of protein kinase activity	124	-0.268749	-0.994301	0.478548	0.866254
gobp response to activity	56	-0.305171	-0.986376	0.478571	0.87564
gobp response to oxygen levels	285	-0.244625	-0.994065	0.47877	0.865827
gobp regulation of exit from mitosis	16	0.386754	0.976119	0.478788	1
gobp telomere organization	157	0.243833	0.975747	0.478803	1
gobp negative regulation of organic acid transport	19	-0.375766	-0.990752	0.478927	0.872895
gobp regulation of dendrite extension	20	-0.367045	-1.00053	0.479204	0.858359
gobp positive regulation of cytosolic calcium ion concentration involved in phospholipase c activating g protein coupled signaling pathway	27	0.335256	0.98475	0.479638	1
gobp positive regulation of cold induced thermogenesis	81	-0.286123	-0.985626	0.480069	0.877004
gobp cardiac epithelial to mesenchymal transition	35	0.317117	0.985221	0.480176	1
gobp forebrain cell migration	55	-0.299315	-0.985424	0.480702	0.875232
gobp negative regulation of oxidative stress induced neuron death	19	-0.36587	-0.972426	0.480874	0.896956
gobp response to peptide hormone	343	-0.237459	-0.98625	0.482549	0.875474
gobp sulfur compound transport	49	0.293495	0.979638	0.482609	1
gobp regulation of substrate adhesion dependent cell spreading	54	-0.304195	-0.99456	0.482633	0.866025
gobp mechanoreceptor differentiation	52	0.295222	0.98846	0.482759	1
gobp positive regulation of cell cycle g2 m phase transition	30	0.32435	0.981442	0.482979	1
gobp peptide transport	196	-0.251265	-0.985428	0.48366	0.875827
gobp collagen activated signaling pathway	16	-0.394876	-0.990547	0.483755	0.871087
gobp hepaticobiliary system development	122	0.251495	0.977443	0.484561	1
gobp steroid hormone biosynthetic process	33	0.318964	0.967216	0.485393	1
gobp activation of cysteine type endopeptidase activity involved in apoptotic process	74	-0.287807	-0.989039	0.48542	0.872624
gobp sulfur amino acid metabolic process	29	0.324429	0.971767	0.485651	1
gobp response to food	26	-0.346959	-0.980894	0.486188	0.886423
gobp positive regulation of actin cytoskeleton reorganization	18	0.372648	0.996756	0.486425	1
gobp aromatic amino acid family metabolic process	24	0.352374	0.98398	0.486542	1
gobp positive regulation of type i interferon mediated signaling pathway	17	0.376869	0.96646	0.486957	1
gobp plasma membrane organization	120	-0.267632	-0.985583	0.487047	0.875918
gobp negative regulation of carbohydrate metabolic process	44	-0.319098	-0.99582	0.487319	0.863559
gobp hormone metabolic process	173	0.245639	0.993524	0.487685	1
gobp regulation of behavior	47	-0.307982	-0.978533	0.488414	0.887728
gobp zymogen activation	53	-0.303021	-0.988066	0.488455	0.874125
gobp acidic amino acid transport	52	-0.303964	-0.97894	0.488971	0.887584
gobp myelin assembly	21	-0.359536	-0.97236	0.489834	0.896555
gobp cell growth	432	-0.235588	-0.997818	0.490342	0.861575
gobp trna methylation	41	-0.324542	-0.996177	0.490401	0.864801
gobp animal organ regeneration	57	-0.298532	-0.976758	0.491007	0.891318
gobp negative regulation of protein localization	175	-0.253149	-0.984038	0.491143	0.878092
gobp maintenance of protein location in cell	61	-0.297269	-0.983622	0.491639	0.87888
gobp male genitalia development	17	-0.385716	-0.973183	0.491892	0.896862
gobp positive regulation of nuclear division	48	0.294808	0.977034	0.492239	1
gobp negative regulation of muscle cell differentiation	59	0.281407	0.972929	0.493947	1
gobp cholesterol storage	16	-0.376785	-0.968623	0.494275	0.902493
gobp positive regulation of membrane permeability	43	-0.321878	-0.985341	0.494465	0.874866
gobp response to acidic ph	21	-0.366618	-0.975481	0.494565	0.893907
gobp negative regulation of gtpase activity	31	-0.331053	-0.967966	0.494604	0.903502
gobp lens fiber cell differentiation	30	-0.340478	-0.967957	0.494792	0.902921
gobp positive regulation of phosphoprotein phosphatase activity	18	-0.382795	-0.97192	0.495202	0.897435
gobp negative regulation of kinase activity	217	-0.246468	-0.987486	0.495238	0.875504
gobp negative regulation of dna biosynthetic process	35	-0.330103	-0.979996	0.495446	0.88704
gobp regulation of lipid localization	143	-0.262061	-0.985598	0.495682	0.876498
gobp anterior posterior axis specification	40	-0.324447	-0.986957	0.496429	0.875476
gobp ribonucleoside catabolic process	16	-0.396503	-0.982557	0.497186	0.881339
gobp mating	31	0.318656	0.954277	0.497717	1
gobp protein lipid complex subunit organization	33	-0.326896	-0.976483	0.498252	0.891696
gobp response to interleukin 4	28	0.329829	0.963887	0.498856	1
gobp icosanoid biosynthetic process	38	-0.320415	-0.973362	0.499055	0.896879
gobp type b pancreatic cell development	20	-0.369798	-0.979693	0.5	0.886786
gobp positive regulation of lipid localization	90	-0.277461	-0.978273	0.5	0.888055
gobp protein kinase c activating g protein coupled receptor signaling pathway	21	-0.355537	-0.966682	0.5	0.90421
gobp calcium independent cell cell adhesion via plasma membrane cell adhesion molecules	18	0.366889	0.96333	0.5	1
gobp monovalent inorganic cation homeostasis	120	-0.266712	-0.986475	0.500816	0.875905
gobp cranial nerve development	40	-0.311389	-0.968835	0.500885	0.902985
gobp positive regulation of neutrophil migration	28	-0.344305	-0.980546	0.500901	0.885762
gobp regulation of translational fidelity	21	0.359752	0.966621	0.501134	1
gobp positive regulation of calcium ion import	15	-0.386882	-0.968391	0.501818	0.902657
gobp antigen processing and presentation of peptide or polysaccharide antigen via mhc class ii	25	-0.353954	-0.974529	0.502783	0.895387
gobp positive regulation of sterol transport	31	-0.33713	-0.96995	0.502793	0.902319
gobp response to ph	33	0.306408	0.960659	0.503226	1
gobp positive regulation of histone acetylation	28	0.329308	0.957867	0.503297	1
gobp single fertilization	96	-0.272917	-0.973776	0.503559	0.896137
gobp negative regulation of interleukin 2 production	22	-0.36748	-0.97316	0.503676	0.896304
gobp negative regulation of gliogenesis	33	-0.329766	-0.969672	0.503704	0.90264
gobp pyrimidine nucleoside monophosphate metabolic process	20	-0.366475	-0.959083	0.503861	0.920732
gobp cell chemotaxis	226	-0.245829	-0.980573	0.504	0.886288
gobp regulation of cell adhesion mediated by integrin	38	0.313684	0.967035	0.504525	1
gobp fat cell differentiation	205	-0.247634	-0.97803	0.504902	0.888213
gobp positive regulation of establishment of protein localization to mitochondrion	34	0.31389	0.945402	0.505331	1
gobp glycerophospholipid metabolic process	282	-0.242454	-0.988583	0.506061	0.873602
gobp amino acid import across plasma membrane	38	-0.314755	-0.967541	0.506284	0.903106
gobp replication fork processing	40	-0.306477	-0.954833	0.506352	0.925896
gobp insulin like growth factor receptor signaling pathway	29	-0.332799	-0.965496	0.506446	0.905831
gobp rho protein signal transduction	129	-0.263905	-0.978926	0.507463	0.886999
gobp regulation of epithelial to mesenchymal transition	90	-0.276939	-0.975836	0.507513	0.893359
gobp positive regulation of canonical wnt signaling pathway	91	-0.274095	-0.96778	0.508475	0.90289
gobp trachea development	16	-0.383874	-0.961328	0.509328	0.916852
gobp bile acid metabolic process	38	-0.320096	-0.974745	0.509839	0.89527
gobp germ cell development	222	-0.24332	-0.969593	0.51014	0.901703
gobp regulation of amyloid precursor protein catabolic process	45	-0.310403	-0.957353	0.51083	0.922269
gobp cell cell junction maintenance	17	0.37477	0.968382	0.511202	1
gobp adrenergic receptor signaling pathway	19	-0.369133	-0.961179	0.511407	0.916106
gobp regulation of alternative mrna splicing via spliceosome	55	-0.290693	-0.955347	0.511628	0.926028
gobp regulation of immunoglobulin production	58	0.278469	0.961464	0.512766	1
gobp syncytium formation	49	-0.293943	-0.959488	0.512998	0.919977
gobp fibrinolysis	18	-0.37522	-0.961316	0.513812	0.916279
gobp alternative mrna splicing via spliceosome	70	-0.282915	-0.971741	0.514085	0.897461
gobp proximal distal pattern formation	25	-0.351231	-0.973957	0.514834	0.896134
gobp dendritic cell chemotaxis	15	0.377259	0.966201	0.514894	1
gobp monocyte chemotaxis	36	-0.332327	-0.975154	0.515371	0.894446
gobp negative regulation of interleukin 17 production	15	0.385731	0.963136	0.515982	1
gobp regulation of endothelial cell differentiation	41	-0.318918	-0.974177	0.517117	0.896013
gobp androgen metabolic process	22	0.325133	0.939081	0.517321	1
gobp spliceosomal tri snrnp complex assembly	18	0.370916	0.958936	0.51773	1
gobp intermediate filament organization	27	-0.327314	-0.945312	0.517921	0.941478
gobp negative regulation of protein serine threonine kinase activity	108	-0.264323	-0.969032	0.518261	0.902902
gobp import into nucleus	156	-0.25125	-0.966945	0.519658	0.903944
gobp golgi to plasma membrane protein transport	42	-0.313188	-0.966096	0.519713	0.904982
gobp cell proliferation involved in kidney development	16	-0.372872	-0.950778	0.520522	0.932964
gobp calcium ion import into cytosol	15	-0.375856	-0.943295	0.520721	0.944561
gobp neuron cellular homeostasis	30	0.320409	0.954372	0.521253	1
gobp retinoic acid metabolic process	26	-0.343688	-0.967095	0.522305	0.904014
gobp platelet derived growth factor receptor signaling pathway	52	-0.286929	-0.948212	0.522442	0.93658
gobp regulation of podosome assembly	15	0.375323	0.952728	0.522484	1
gobp nucleoside catabolic process	21	-0.355073	-0.957848	0.522686	0.921826
gobp lymphocyte activation involved in immune response	147	0.241911	0.973939	0.523342	1
gobp negative regulation of telomere maintenance	35	0.30814	0.952206	0.523707	1
gobp regulation of chromatin assembly	28	0.334968	0.963705	0.524038	1
gobp regulation of collateral sprouting	18	-0.36736	-0.947085	0.524809	0.938626
gobp hormone mediated signaling pathway	154	-0.253111	-0.969969	0.525253	0.902874
gobp positive regulation of metaphase anaphase transition of cell cycle	15	0.390487	0.967016	0.525499	1
gobp oligopeptide transport	16	0.382281	0.953211	0.525974	1
gobp telencephalon glial cell migration	22	0.331742	0.937717	0.526549	1
gobp icosanoid transport	37	-0.31957	-0.961985	0.526605	0.916503
gobp viral release from host cell	26	-0.337216	-0.944099	0.526978	0.943119
gobp protein k48 linked deubiquitination	33	-0.325678	-0.946031	0.527076	0.940278
gobp positive regulation of peptidyl threonine phosphorylation	25	0.333598	0.970414	0.52809	1
gobp blastocyst growth	20	-0.360294	-0.947025	0.52809	0.938231
gobp establishment of mitochondrion localization	28	-0.334177	-0.955185	0.528131	0.925334
gobp regulation of stem cell population maintenance	31	-0.320771	-0.955382	0.530142	0.926546
gobp myotube cell development	33	0.314275	0.947377	0.530337	1
gobp embryonic brain development	17	-0.378337	-0.957244	0.531191	0.922031
gobp endocrine process	65	-0.284735	-0.957894	0.531359	0.922275
gobp positive regulation of protein localization to membrane	94	-0.270222	-0.968635	0.531624	0.903053
gobp positive regulation of synaptic transmission glutamatergic	22	-0.358761	-0.966262	0.531876	0.904974
gobp detection of abiotic stimulus	104	0.25957	0.973691	0.531969	1
gobp detection of stimulus involved in sensory perception of pain	21	-0.359777	-0.955266	0.532374	0.92567
gobp t cell mediated immunity	84	0.26415	0.967343	0.532731	1
gobp hemoglobin metabolic process	15	0.380952	0.946424	0.532895	1
gobp response to interleukin 1	105	0.254793	0.968329	0.533007	1
gobp heart valve morphogenesis	50	-0.300463	-0.961479	0.533929	0.916982
gobp monosaccharide catabolic process	37	0.30737	0.956691	0.534335	1
gobp alcohol biosynthetic process	120	-0.259128	-0.961701	0.534426	0.916844
[truncated: 1,892 more rows]
