# Supplementary material for: NEXN regulates vascular smooth muscle cell phenotypic switching and neointimal hyperplasia
Source: JCI Insight. 2025 May 29;10(13):e190089. doi: 10.1172/jci.insight.190089 (PMC12288906; doi:10.1172/jci.insight.190089)
Supplement: Supporting data values [file jciinsight-10-190089-s012.xlsx]

## Sheet: Figure 1
Figure 1F
	Quiescent				PDGF-BB
ACTA2	0.924662	1.07534	1.11145	0.888552	0.26072	0.223726	0.14329	0.166147
TAGLN	0.994232	1.00577	1.03706	0.962943	0.509985	0.418241	0.416556	0.483063
NEXN	0.917557	1.08244	0.989518	1.01048	0.563904	0.49827	0.442366	0.466452
Figure 1G
	Quiescent				TGF-β
ACTA2	0.811216	1.29669	0.980575	0.911518	16.4694	13.4064	18.1289	16.8282
TAGLN	0.805937	1.30255	0.951047	0.940465	7.13648	6.92974	8.19263	9.04848
NEXN	0.997843	1.01347	1.0142	0.974491	2.64879	3.45939	3.18801	2.11403

## Sheet: Figure 2
Figure 2A
	CTRL				TGF-β1
NEXN	1.00015	0.77625	1.03233	1.19127	2.89396	2.53689	1.82339	3.09705
TAGLN	1.06732	0.860836	0.912549	1.15929	2.74777	2.35251	2.37954	3.36957
Figure 2B
	Quiescent				PDGF-BB
NEXN	1.18289	1.1379	0.864109	0.815101	0.831047	0.730363	0.711682	0.612911
ACTA2	0.998124	0.96815	1.05217	0.981554	0.541263	0.404428	0.599071	0.513673
MYH11	0.871221	1.00553	1.0353	1.08795	0.46228	0.405317	0.752379	0.842427
Figure 2C
	Sham								Injured
NEXN	1.64903	0.837138	0.790501	1.30859	1.14267	1.2029	0.654939	0.916292	0.273369	0.227976	0.148673	0.052718	0.108794	0.06099	0.057625	0.016576
ACTA2	1.22512	1.66838	1.49251	1.64275	0.925421	1.42023	1.36871	1.08448	0.550828	0.563477	0.572536	0.170235	0.329332	0.377612	0.205551	0.150459
TAGLN	1.44856	2.18125	2.03343	1.99734	1.3282	1.12798	1.43486	1.25496	0.087286	0.047048	0.033072	0.038254	0.186665	0.381805	0.47986	0.381918
Figure 2D
	Sham								Injured
Neointima area	0	0	0	0	0	0	0	0	2.09873	1.38303	3.31804	2.1008	1.21723	3.80132	4.21805	5.39965
Media area	7.04658	10.4146	6.58356	7.14303	7.16049	6.52111	6.09369	6.05849	9.01055	5.45147	11.0405	7.72245	8.04214	7.8507	6.77588	7.91007
Figure 2E
ACTA2			NEXN
Sham	Injured		Sham	Injured
278.13	242.12		91.46	60.02
271.82	234.02		91.5	61.94
291.57	260.94		110.58	52.61

## Sheet: Figure 3
Figure 3B
ACTA2	CTRL					VEC					Ad-NEXN
Quiescent	0.802371	0.791816	0.66794	0.960956	0.631469	0.99515	0.83067	0.812233	0.992521	0.943697	1.09274	1.295	1.11213	1.11822	1.05917
PDGF-BB	0.436841	0.584483	0.695739	0.676791	0.570786	0.655056	0.606235	0.605147	0.784372	0.866644	1.23447	0.916326	0.900193	0.980765	1.65064
CNN1	CTRL					VEC					Ad-NEXN
Quiescent	0.760322	0.712148	0.865655	0.917547	0.81179	0.848737	0.820642	0.979949	0.9134	0.818329	1.03773	1.22992	1.05064	1.10203	1.14091
PDGF-BB	0.645858	0.554058	0.844802	0.392632	0.571417	0.784811	0.672171	0.908345	0.532574	0.60328	0.948721	1.14647	1.06806	0.950293	0.90544
MYH11	CTRL					VEC					Ad-NEXN
Quiescent	0.835901	0.861151	0.925822	0.81626	0.807151	0.808269	0.839589	1.0101	0.779768	0.907108	0.907853	0.979539	0.828344	1.20517	0.989359
PDGF-BB	0.380016	0.578711	0.467297	0.320149	0.284543	0.465297	0.684639	0.457274	0.237472	0.234714	0.606025	0.590946	0.691167	0.819392	0.602139
Figure 3C
ACTA2	VEC						Ad-NEXN
Quiescent	1.20555	1.48442	0.310028	1.40347	1.26644	0.330095	2.47431	2.84828	2.91782	2.79561	2.93381	2.56455
PDGF-BB	0.406763	0.344821	0.127861	0.436196	0.408494	0.128608	1.27531	1.53742	1.07982	1.36978	1.32532	1.2453
CNN1	VEC						Ad-NEXN
Quiescent	1.18778	0.995139	0.817079	1.19913	0.945704	0.855167	5.54311	5.57002	5.54419	5.17569	5.95459	4.99114
PDGF-BB	0.576117	0.642795	0.135081	0.869723	0.746225	0.104721	3.7422	3.98891	3.78547	3.73359	3.28231	3.71994
Figure 3D
6 h	VEC					Ad-NEXN
Quiescent	29.6773	30.7444	28.6902	34.586	33.4982	20.7889	28.0886	27.2441	29.9619	30.8471
PDGF-BB	32.5747	32.7958	34.6472	30.6398	37.3476	25.4935	28.8166	31.4404	33.1723	28.227
16 h	VEC					Ad-NEXN
Quiescent	83.4659	80.8098	81.2933	75.2328	82.4348	65.1981	70.4913	66.7939	72.5536	64.4207
PDGF-BB	89.83	90.5816	92.7131	89.9288	90.1084	68.9471	69.1286	67.4975	76.1591	81.6559
Figure 3F
F-actin	VEC					Ad-NEXN
Quiescent	70.477	74.845	84.1	69.211	80.453	111.621	101.606	111.279	104.232	101.473
PDGF-BB	47.094	47.986	53.999	47.912	46.158	60.944	56.206	74.055	79.257	56.407

## Sheet: Figure 4
Figure 4B
MYH11	NC					si-NEXN
Quiescent	0.851882	0.987597	0.831297	0.779644	0.842896	0.769861	0.406748	0.448309	0.457074	0.697831
PDGF-BB	0.342568	0.3649	0.219703	0.310112	0.438033	0.054741	0.057858	0.01784	0.287321	0.216039
CNN1	NC					si-NEXN
Quiescent	1.11534	0.894388	0.802655	0.947283	1.46209	0.850252	0.67846	0.724138	0.579466	0.795026
PDGF-BB	0.41207	0.250585	0.433629	0.286884	0.369858	0.216201	0.265667	0.235438	0.193385	0.145345
TAGLN	NC					si-NEXN
Quiescent	1.22768	1.15623	1.05204	0.743088	1.58204	0.731759	0.636562	0.675825	0.576177	0.75862
PDGF-BB	0.670712	0.374623	0.435129	0.431876	0.683169	0.209695	0.20395	0.068203	0.278369	0.275933
ACTA2	NC					si-NEXN
Quiescent	1.00803	1.11535	1.05419	1.10939	1.04978	0.830932	0.617655	0.777668	0.628136	0.953394
PDGF-BB	0.542053	0.470192	0.838066	0.274157	0.53478	0.319408	0.128027	0.41065	0.166916	0.092059
Figure 4C
NEXN	NC						si-NEXN
Quiescent	1.18715	1.38611	0.426737	1.17606	1.43932	0.384621	0.037285	0.067762	0.09159	0.053807	0.05274	0.055002
PDGF-BB	0.447486	0.555161	0.20736	0.482543	0.460112	0.161197	0.045989	0.027069	0.034972	0.039487	0.045769	0.04248
ACTA2	NC						si-NEXN
Quiescent	1.15918	1.17325	0.667565	1.63116	0.800515	0.568327	0.00136487	0.0013056	0.00147038	4.5333e-06	9.70059e-06	7.80131e-06
PDGF-BB	0.362842	0.390683	0.115238	0.156202	0.179521	0.0421087	0.00262013	0.00165023	0.000878725	0.000437718	0.000553868	1.24805e-05
CNN1	NC						si-NEXN
Quiescent	1.10878	0.576152	0.815065	1.28335	0.8203	1.39635	0.113334	0.13537	0.39956	0.020042	0.108271	0.003872
PDGF-BB	0.772721	0.331222	0.207292	0.306683	0.420883	0.084221	0.140845	0.127594	0.09092	0.044879	0.088839	0.005592
TAGLN	NC						si-NEXN
Quiescent	0.959547	0.962542	1.07791	1.0346	1.05076	0.914644	0.605295	0.602034	0.633913	0.622143	0.502262	0.606175
PDGF-BB	0.46144	0.560815	0.370855	0.547373	0.703992	0.513109	0.456007	0.439415	0.333176	0.448353	0.464445	0.382874
Figure 4D
6 h	NC					si-NEXN
Quiescent	33.0187	33.7515	37.4184	30.5053	39.5589	41.1476	41.7753	44.6842	45.762	42.1752
PDGF-BB	37.5777	41.0556	40.6631	38.8719	39.4967	44.5218	42.6859	42.2931	44.7359	43.1023
12 h	NC					si-NEXN
Quiescent	62.8123	64.2129	55.0461	55.8778	65.2034	69.0689	73.7809	71.4494	75.6251	75.9699
PDGF-BB	81.5252	71.9399	77.7659	72.2783	73.5315	77.0309	81.3422	80.5004	86.2752	81.2339
24 h	NC					si-NEXN
Quiescent	85.5823	78.8896	87.5101	87.209	86.161	88.3198	92.0324	88.0351	94.6432	89.3025
PDGF-BB	89.7071	87.1874	90.4361	92.7919	90.1857	97.216	94.1373	94.745	91.5773	93.1443
Figure 4E
F-actin	NC					si-NEXN
Quiescent	73.936	72.544	66.15	66.265	73.337	45.584	44.779	44.63	48.442	53.145
PDGF-BB	59.431	53.815	59.895	57.211	53.821	35.331	29.874	31.59	32.212	22.436

## Sheet: Figure 5
Figure 5B
Ctrl	NexnismKO
1.13838	0.266798
1.12657	0.126151
0.803107	0.052724
1.07377	0.016397
1.11947	0.062375
0.950582	0.039752
Figure 5D
	Ctrl+Injured								NexnismKO+Injured
Neointima area	1.4088	1.99828	2.82616	1.45641	2.28901	3.32182	3.64318	3.66569	8.45078	5.53264	5.36372	4.83217	4.28418	7.72588	8.11286	4.26761
Media area	8.8108	10.7664	7.0619	5.46664	4.59017	5.32747	5.96482	9.10174	8.90146	6.0029	10.8907	5.71159	5.71428	8.37575	9.39868	5.52646
Neointima / Media ratio
Ctrl	NexnismKO
0.159895	0.94937
0.185604	0.921661
0.400198	0.492505
0.266418	0.846028
0.498677	0.749733
0.623527	0.92241
0.610777	0.863192
0.402746	0.772215
Figure 5E
	Ctrl					NexnismKO					Ctrl+Injured					NexnismKO+Injured
ACTA2	158.425	172.037	141.549	189.365	162.053	116.373	105.488	129.936	122.379	123.921	116.922	120.112	132.711	143.83	123.974	98.878	94.607	98.585	106.562	91.571
VIM	93.917	105.912	89.758	88.238	89.423	122.727	94.668	94.579	101.158	131.262	96.618	108.343	119.023	119.26	116.774	189.896	180.44	203.248	141.292	207.935

## Sheet: Figure 6
Figure 6E
ATF4	NC						si-NEXN
Quiescent	0.316175	0.391516	0.426615	0.300795	0.417023	0.244312	0.402299	0.493756	0.555808	0.666064	0.487781	0.362514
PDGF-BB	0.544673	1.06438	0.826884	0.666105	0.771811	0.746663	0.742447	1.40816	1.1895	0.941706	0.875896	1.21505
CHOP	NC						si-NEXN
Quiescent	0.384908	0.34832	0.2721	0.186726	0.081308	0.273307	0.620703	0.485473	0.276939	0.355999	0.45372	0.469352
PDGF-BB	0.702349	0.584445	0.799378	0.689472	0.634397	0.76339	0.728347	0.972777	1.0558	1.16679	0.716895	1.3115
Figure 6F
KLF4	NC			si-NEXN
Quiescent	0.321895	0.349497	0.31286	0.466829	0.587831	0.604837
PDGF-BB	0.529247	0.489365	0.6192	0.74744	0.947247	0.742671
Figure 6H
ATF4	Ctrl						NexnismKO
Sham	0.326369	0.549382	0.729638	0.733652	0.746665	0.575954	0.787303	0.771839	0.898048	0.773752	0.798736	0.864358
Injured	0.89126	1.03294	0.725919	0.849259	0.915486	0.772897	1.07366	1.09644	1.12958	0.919711	0.919016	0.947193
CHOP	Ctrl						NexnismKO
Sham	0.24152	0.377824	0.316927	0.27636	0.411202	0.587979	0.408906	0.472571	0.558985	0.482153	0.720092	0.888609
Injured	0.508936	0.642282	0.987351	1.013	0.85519	0.737143	0.913808	1.12376	1.43204	1.19877	0.899257	0.948264
KLF4	Ctrl						NexnismKO
Sham	0.38798	0.835997	0.6322	0.521808	0.757391	0.724773	0.617181	1.07146	1.21011	0.994899	0.871022	0.863849
Injured	0.805797	0.918749	0.945974	0.9185	0.886659	0.881746	0.848975	1.38203	1.04074	1.08063	1.13294	1.15625

## Sheet: Figure 7
Figure 7A
		G0G1						S						G2M
Quiescent	VEC	77.66	79.73	78.1	80.53	80.14	81.42	4.48	3.38	4.76	3.48	2.51	3.16	17.86	16.89	17.14	15.99	17.35	15.42
	Ad-NEXN	86.73	86.04	84.38	85.8	85.67	86.87	0.66	1.06	0.92	1.27	1.15	0.89	12.61	12.9	14.7	12.93	13.18	12.24
PDGF-BB	VEC	60.22	62.6	59.68	62.27	61.26	61.24	24.44	21.95	25.84	22.7	24.24	24.24	15.34	15.45	14.48	15.03	14.5	14.52
	Ad-NEXN	69.15	70.53	69.94	69.36	71.34	70.77	15.67	14.93	14.4	16.64	14.46	14.28	15.18	14.54	15.66	14	14.2	14.95
Figure 7B
		G0G1						S						G2M
Quiescent	NC	82.75	81.32	81.96	82.71	80.88	81.56	3.14	3.33	2.1	3.15	3.06	1.99	14.11	15.35	15.94	14.14	16.06	16.45
	si-NEXN	76.67	77.83	77.69	77.5	77	78.48	8.34	8.48	7.31	8.23	7.44	7.61	14.99	13.69	15	14.27	15.56	13.91
PDGF-BB	NC	63.75	60.99	65.48	62.98	60.11	62.7	23.47	26.58	23.48	23.28	26.95	23.43	12.78	12.43	11.04	13.74	12.94	13.87
	si-NEXN	62.5	60.75	63.41	61.48	60.71	61.63	29.28	30.71	28.35	28.85	30.35	29.49	8.22	8.54	8.24	9.67	8.94	8.88
Figure 7C
	CTRL						VEC						Ad-NEXN
Quiescent	10.6557	9.32203	13.5338	9.70149	10.1695	9.84849	10.7438	10.8911	10	9.09091	11.4754	8.08823	1.68067	0.847458	0.740741	0.78125	2.7027	1.5625
PDGF-BB	41.958	39.2638	42.1687	39.8844	36.6279	35.4286	38.7097	36.8421	37.6471	34.965	37.5	39.0729	24.5098	21.4876	14.1844	13.9706	21.6	19.3277
Figure 7D	NC						si-NEXN
Quiescent	15	8.69565	13.7097	12.7907	13.5593	11.3821	27.7311	23.2394	29.4444	32.1739	29.2035	22.0126
PDGF-BB	41.5385	35.2381	39.823	37.9032	40.678	41.2844	48.8372	49.4681	48.7437	48.1818	57.1429	47.8261

## Sheet: Figure 8
Figure 8B
NEXN							MYH11							CNN1							TAGLN
Quiescent		PDGF-BB		PDGF-BB +4PBA			Quiescent		PDGF-BB		PDGF-BB +4PBA			Quiescent		PDGF-BB		PDGF-BB +4PBA			Quiescent		PDGF-BB		PDGF-BB +4PBA
NC	si-NEXN	NC	si-NEXN	NC	si-NEXN		NC	si-NEXN	NC	si-NEXN	NC	si-NEXN		NC	si-NEXN	NC	si-NEXN	NC	si-NEXN		NC	si-NEXN	NC	si-NEXN	NC	si-NEXN
0.858806	0.660851	0.724213	0.536837	0.725711	0.450711		0.821309	0.555124	0.549965	0.325137	0.437063	0.428298		1.08118	0.497421	0.238329	0.214017	0.777619	0.798298		0.917138	0.678471	0.415898	0.237255	0.855248	0.787222
0.91984	0.568561	0.585619	0.488132	0.602413	0.434985		0.696675	0.666532	0.442254	0.361549	0.696582	0.667955		0.978086	0.674494	0.284781	0.269991	0.618258	0.606531		0.841686	0.605264	0.364363	0.179444	0.943717	1.61612
1.07422	0.732177	0.88145	0.484309	0.673313	0.511913		0.756022	0.586226	0.545373	0.373939	0.789767	0.85934		0.837418	0.696591	0.400014	0.234264	0.376365	0.712868		0.807163	0.446848	0.291622	0.102124	0.550803	1.09969
1.14789	0.650777	0.585779	0.358429	0.448426	0.335547		1.03455	0.556645	0.259416	0.224881	0.609684	0.383144		1.02862	0.423239	0.322353	0.245664	0.361155	0.408568		1.42033	0.780495	0.64998	0.080329	0.694776	0.754916
0.973465	0.606052	0.735032	0.562392	0.663277	0.544453		0.706437	0.541557	0.571621	0.428735	0.619007	0.683168		0.890809	0.873848	0.420805	0.078076	0.535641	0.65073		0.938848	0.522002	0.280938	0.234071	0.605544	0.734979
0.929716	0.542032	0.630436	0.387469	0.670175	0.410681		0.763637	0.457183	0.442288	0.224152	0.93056	0.899616		0.988411	0.716355	0.325288	0.106536	0.483323	0.35806		0.780405	0.288768	0.091094	0.144164	0.630836	0.470508
Figure 8C
	G0G1						S						G2M
NC+PDGF-BB	54.66	59.48	55.41	59.51	60.4	57.29	29.39	22.35	27.97	23.22	22.72	27.42	15.95	18.17	16.62	17.27	16.88	15.29
si-NEXN+PDGF-BB	48.19	49.75	47.61	50.99	49.3	51.91	36.84	34.77	37.24	33.82	36.82	32.96	14.97	15.48	15.15	15.19	13.88	15.13
NC+PDGF-BB+4PBA	68.48	64.09	65.51	67.55	64.62	62.89	25.76	27.51	27.52	24	26.06	28.12	5.76	8.4	6.97	8.45	9.32	8.99
si-NEXN+PDGF-BB+4PBA	64.37	67.57	62.41	64.84	68.1	62.54	29.1	24.38	30.51	27.35	23.03	28.62	6.53	8.05	7.08	7.81	8.87	8.84
Figure 8D
NC+PDGF-BB	si-NEXN+PDGF-BB	NC+PDGF-BB+4PBA	si-NEXN+PDGF-BB+4PBA
42.6357	66.6667	17.5258	19.6721
42.3358	55.4217	23.8532	18.5841
42.9907	52.8662	17.5824	13.2979
37.7246	56.6176	21.9512	10.396
40	69.0323	21.3333	21.0843
40.566	65.6489	19.8795	16.2162
Figure 8F
	NexnismKO+Injured				NexnismKO+Injured+4-PBA
Neointima area	5.28231	5.45955	4.64002	3.77008	1.47659	1.25833	2.139	2.55579
Media area	9.32903	8.28439	7.46012	4.98894	8.92443	6.1424	4.46506	6.20384
Neointima/Media ratio	0.566223	0.659017	0.621977	0.755688	0.165455	0.204859	0.479053	0.411969
Figure 8H
ATF4			CHOP			KLF4
NexnismKO+Injured	NexnismKO+Injured+4-PBA		NexnismKO+Injured	NexnismKO+Injured+4-PBA		NexnismKO+Injured	NexnismKO+Injured+4-PBA
0.83179	0.542275		0.874109	0.714797		0.782279	0.392266
0.812821	0.774265		0.8978	0.354889		0.667267	0.430505
0.812749	0.387933		0.900338	0.420611		0.901867	0.118741
1.12168	0.535764		1.29909	0.720923		1.15603	0.664588
0.976679	0.682108		1.0054	0.722064		0.972728	0.545367

## Sheet: Figure S2
Figure S2
Ctrl	50	50	100	200
0.181881	0.193251	0.349882	0.982137	1.19088
0.158603	0.160904	0.396519	1.33807	1.1568
0.091083	0.109193	0.183147	0.989238	0.907839
0.185529	0.202412	0.37437	2.00281	1.09
0.138372	0.195377	0.331209	0.944546	0.928879
0.133358	0.243005	0.63971	2.04142	0.809962

## Sheet: Figure S3
Figure S3
NC	si-NEXN 01	si-NEXN 02
0.979671	0.401577	0.576431
1.18635	0.605341	0.620618
0.863623	0.405447	0.512057
1.06625	0.704183	0.614247
0.939121	0.726218	0.671882
0.964991	0.697153	0.545568
